# Supplementary material for: Integrating heterogeneous drug sensitivity data from cancer pharmacogenomic studies
Source: Oncotarget. 2016 Jun 14;7(32):51619–25. doi: 10.18632/oncotarget.10010 (PMC5239501; doi:10.18632/oncotarget.10010)
Supplement: Supplementary file 3 [file oncotarget-07-51619-s003.xlsx]

## Sheet: Supplementary Table 3
CCLE_drug_names	GDSC_drug_names	CTRP_drug_names	Consensus_drug_names
		968	968
	681640		681640
		16-beta-bromoandrosterone	16-beta-bromoandrosterone
17-AAG	17-AAG	tanespimycin	17-AAG
		1S,3R-RSL-3	1S,3R-RSL-3
		3-Cl-AHPC	3-Cl-AHPC
	A-443654		A-443654
	A-770041		A-770041
		A-804598	A-804598
		AA-COCF3	AA-COCF3
		abiraterone	Abiraterone
		ABT-199	ABT-199
		ABT-737	ABT-737
		AC55649	AC55649
AEW541			AEW541
	BIBW2992	afatinib	Afatinib
	AG-014699		AG-014699
		AGK-2	AGK-2
	AICAR		AICAR
	AKT inhibitor VIII		AKT inhibitor VIII
		alisertib	Alisertib
		alisertib:navitoclax (2:1 mol/mol)	Alisertib_navitoclax 2 to 1 ratio mol by mol
		AM-580	AM-580
	AMG-706		AMG-706
	AP-24534		AP-24534
		apicidin	Apicidin
	AS601245		AS601245
		AT-406	AT-406
		AT13387	AT13387
		AT7867	AT7867
	ATRA		ATRA
		austocystin D	Austocystin D
	AUY922		AUY922
		avicin D	Avicin D
		avrainvillamide	Avrainvillamide
	Axitinib	axitinib	Axitinib
		AZ-3146	AZ-3146
	AZ628		AZ628
		azacitidine	Azacitidine
		AZD1480	AZD1480
		AZD4547	AZD4547
	AZD6482	AZD6482	AZD6482
		AZD7545	AZD7545
	AZD7762	AZD7762	AZD7762
	AZD8055	AZD8055	AZD8055
		B02	B02
		bafilomycin A1	Bafilomycin A1
		barasertib	Barasertib
		carboplatin	Carboplatin
		carboplatin:etoposide (40:17 mol/mol)	Carboplatin_etoposide 40 to 17 ratio mol by mol
		carboplatin:UNC0638 (2:1 mol/mol)	Carboplatin_UNC0638 2 to 1 ratio mol by mol
		bardoxolone methyl	Bardoxolone methyl
		Bax channel blocker	Bax channel blocker
	BAY 61-3606		BAY 61-3606
		BCL-LZH-4	BCL-LZH-4
		BEC	BEC
		belinostat	Belinostat
		bendamustine	Bendamustine
		betulinic acid	Betulinic acid
	Bexarotene	bexarotene	Bexarotene
	BI-2536	BI-2536	BI-2536
		BIBR-1532	BIBR-1532
	Bicalutamide		Bicalutamide
	BIRB 0796	BIRB-796	BIRB-796
		birinapant	Birinapant
		BIX-01294	BIX-01294
		blebbistatin	Blebbistatin
	Bleomycin	bleomycin A2	Bleomycin
		BMS-195614	BMS-195614
		BMS-270394	BMS-270394
		BMS-345541	BMS-345541
	BMS-509744		BMS-509744
	BMS-536924	BMS-536924	BMS-536924
	BMS-708163		BMS-708163
	BMS-754807	BMS-754807	BMS-754807
	Bortezomib	bortezomib	Bortezomib
	Bosutinib	bosutinib	Bosutinib
		BRD1812	BRD1812
		BRD1835	BRD1835
		BRD4132	BRD4132
		BRD6340	BRD6340
		BRD8899	BRD8899
		BRD8958	BRD8958
		BRD9647	BRD9647
		BRD9876	BRD9876
		BRD9876:MK-1775 (4:1 mol/mol)	BRD9876_MK-1775 4 to 1 ratio mol by mol
		BRD-A02303741	BRD-A02303741
		BRD-A02303741:carboplatin (1:1 mol/mol)	BRD-A02303741_carboplatin 1 to 1 ratio mol by mol
		BRD-A02303741:navitoclax (2:1 mol/mol)	BRD-A02303741_navitoclax 2 to 1 ratio mol by mol
		BRD-A05715709	BRD-A05715709
		BRD-A71883111	BRD-A71883111
		BRD-A86708339	BRD-A86708339
		BRD-A94377914	BRD-A94377914
		BRD-K01737880	BRD-K01737880
		BRD-K02251932	BRD-K02251932
		BRD-K02492147	BRD-K02492147
		BRD-K03536150	BRD-K03536150
		BRD-K03911514	BRD-K03911514
		BRD-K04800985	BRD-K04800985
		BRD-K07442505	BRD-K07442505
		BRD-K09344309	BRD-K09344309
		BRD-K09587429	BRD-K09587429
		BRD-K11533227	BRD-K11533227
		BRD-K13185470	BRD-K13185470
		BRD-K13999467	BRD-K13999467
		BRD-K14844214	BRD-K14844214
		BRD-K16130065	BRD-K16130065
		BRD-K16147474	BRD-K16147474
		BRD-K17060750	BRD-K17060750
		BRD-K19103580	BRD-K19103580
		BRD-K20514654	BRD-K20514654
		BRD-K42260513	BRD-K42260513
		BRD-K24690302	BRD-K24690302
		BRD-K26531177	BRD-K26531177
		BRD-K27188169	BRD-K27188169
		BRD-K27188169:navitoclax (2:1 mol/mol)	BRD-K27188169_navitoclax 2 to 1 ratio mol by mol
		BRD-K27224038	BRD-K27224038
		BRD-K27986637	BRD-K27986637
		BRD-K28456706	BRD-K28456706
		BRD-K29086754	BRD-K29086754
		BRD-K29313308	BRD-K29313308
		BRD-K30019337	BRD-K30019337
		BRD-K30748066	BRD-K30748066
		BRD-K33199242	BRD-K33199242
		BRD-K33514849	BRD-K33514849
		BRD-K34099515	BRD-K34099515
		BRD-K34222889	BRD-K34222889
		BRD-K34485477	BRD-K34485477
		BRD-K35604418	BRD-K35604418
		BRD-K37390332	BRD-K37390332
		BRD-K41334119	BRD-K41334119
		BRD-K41597374	BRD-K41597374
		BRD-K44224150	BRD-K44224150
		BRD-K45681478	BRD-K45681478
		BRD-K48334597	BRD-K48334597
		BRD-K48477130	BRD-K48477130
		BRD-K49290616	BRD-K49290616
		BRD-K50799972	BRD-K50799972
		BRD-K51490254	BRD-K51490254
		BRD-K51831558	BRD-K51831558
		BRD-K52037352	BRD-K52037352
		BRD-K55116708	BRD-K55116708
		BRD-K55473186	BRD-K55473186
		BRD-K58730230	BRD-K58730230
		BRD-K61166597	BRD-K61166597
		BRD-K63431240	BRD-K63431240
		BRD-K64610608	BRD-K64610608
		BRD-K66453893	BRD-K66453893
		BRD-K66532283	BRD-K66532283
		BRD-K70511574	BRD-K70511574
		BRD-K71781559	BRD-K71781559
		BRD-K71935468	BRD-K71935468
		BRD-K75293299	BRD-K75293299
		BRD-K78574327	BRD-K78574327
		BRD-K79669418	BRD-K79669418
		BRD-K80183349	BRD-K80183349
		BRD-K84807411	BRD-K84807411
		BRD-K85133207	BRD-K85133207
		BRD-K86535717	BRD-K86535717
		BRD-K88742110	BRD-K88742110
		BRD-K90370028	BRD-K90370028
		BRD-K92856060	BRD-K92856060
		BRD-K94991378	BRD-K94991378
		BRD-K96431673	BRD-K96431673
		BRD-K96970199	BRD-K96970199
		BRD-K97651142	BRD-K97651142
		BRD-K99006945	BRD-K99006945
		BRD-K99584050	BRD-K99584050
		BRD-M00053801	BRD-M00053801
		brefeldin A	Brefeldin A
		brivanib	Brivanib
	Bryostatin 1		Bryostatin 1
	BX-795		BX-795
		BYL-719	BYL-719
		C6-ceramide	C6-ceramide
		cabozantinib	Cabozantinib
		CAL-101	CAL-101
	Camptothecin		Camptothecin
		canertinib	Canertinib
		CAY10576	CAY10576
		CAY10594	CAY10594
		CAY10618	CAY10618
		CBB-1007	CBB-1007
	CCT007093		CCT007093
	CCT018159		CCT018159
		CCT036477	CCT036477
		CD-1530	CD-1530
		CD-437	CD-437
		cediranib	Cediranib
	CEP-701		CEP-701
		ceranib-2	Ceranib-2
		cerulenin	Cerulenin
	CGP-082996		CGP-082996
	CGP-60474		CGP-60474
		Ch-55	Ch-55
	CHIR-99021	CHIR-99021	CHIR-99021
		chlorambucil	Chlorambucil
		CHM-1	CHM-1
	CI-1040		CI-1040
		CI-976	CI-976
		ciclopirox	Ciclopirox
		ciclosporin	Ciclosporin
		CID-5951923	CID-5951923
		CIL41	CIL41
		CIL55	CIL55
		CIL55A	CIL55A
		CIL56	CIL56
		CIL70	CIL70
		cimetidine	Cimetidine
	Cisplatin		Cisplatin
		clofarabine	Clofarabine
	CMK		CMK
		COL-3	COL-3
		Compound 1541A	Compound 1541A
		compound 1B	Compound 1B
		Compound 23 citrate	Compound 23 citrate
		Compound 7d-cis	Compound 7d-cis
		CR-1-31B	CR-1-31B
PF2341066	PF-02341066	crizotinib	Crizotinib
		crizotinib:PLX-4032 (2:1 mol/mol)	Crizotinib_PLX-4032 2 to 1 ratio mol by mol
		cucurbitacin I	Cucurbitacin I
		curcumin	Curcumin
		cyanoquinoline 11	Cyanoquinoline 11
	Cyclopamine		Cyclopamine
		cyclophosphamide	Cyclophosphamide
	Cytarabine	cytarabine hydrochloride	Cytarabine
		cytochalasin B	Cytochalasin B
		dabrafenib	Dabrafenib
		dacarbazine	Dacarbazine
		dinaciclib	Dinaciclib
		daporinad	Daporinad
		darinaparsin	Darinaparsin
	Dasatinib	dasatinib	Dasatinib
		DBeQ	DBeQ
		decitabine	Decitabine
		decitabine:carboplatin (1:1 mol/mol)	Decitabine_carboplatin 1 to 1 ratio mol by mol
		decitabine:navitoclax (2:1 mol/mol)	Decitabine_navitoclax 2 to 1 ratio mol by mol
		dexamethasone	Dexamethasone
	DMOG		DMOG
	Docetaxel	docetaxel	Docetaxel
		docetaxel:tanespimycin (2:1 mol/mol)	Docetaxel_tanespimycin 2 to 1 ratio mol by mol
TKI258			Dovitinib
	Doxorubicin	doxorubicin	Doxorubicin
		doxorubicin:navitoclax (2:1 mol/mol)	Doxorubicin_navitoclax 2 to 1 ratio mol by mol
	EHT 1864		EHT 1864
		ELCPK	ELCPK
	Elesclomol		Elesclomol
		elocalcitol	Elocalcitol
	Embelin		Embelin
	MS-275	entinostat	Entinostat
		epigallocatechin-3-monogallate	Epigallocatechin-3-monogallate
	Epothilone B		Epothilone B
		erastin	Erastin
		erismodegib	Erismodegib
Erlotinib	Erlotinib	erlotinib	Erlotinib
		erlotinib:PLX-4032 (2:1 mol/mol)	Erlotinib_vemurafenib 2 to 1 ratio mol by mol
		etomoxir	Etomoxir
	Etoposide	etoposide	Etoposide
		ETP-46464	ETP-46464
		EX-527	EX-527
		FGIN-1-27	FGIN-1-27
	FH535		FH535
		fingolimod	Fingolimod
		alvocidib	Flavopiridol
		fluorouracil	Fluorouracil
		fluvastatin	Fluvastatin
		foretinib	Foretinib
		FQI-1	FQI-1
		FQI-2	FQI-2
		FSC231	FSC231
	FTI-277		FTI-277
		fulvestrant	Fulvestrant
		fumonisin B1	Fumonisin B1
		GANT-61	GANT-61
	GDC-0449		GDC-0449
		GDC-0879	GDC-0879
	GDC0941	GDC-0941	GDC-0941
	Gefitinib	gefitinib	Gefitinib
	Gemcitabine	gemcitabine	Gemcitabine
		GMX-1778	GMX-1778
	GNF-2		GNF-2
		gossypol	Gossypol
		GSK1059615	GSK1059615
	GSK-1904529A		GSK-1904529A
		GSK2636771	GSK2636771
	GSK269962A		GSK269962A
		GSK-3 inhibitor IX	GSK-3 inhibitor IX
		GSK4112	GSK4112
		GSK461364	GSK461364
		GSK525762A	GSK525762A
	GSK-650394		GSK-650394
		GSK-J4	GSK-J4
	GW 441756		GW 441756
		GW-405833	GW-405833
	GW843682X	GW-843682X	GW-843682X
		HBX-41108	HBX-41108
		HC-067047	HC-067047
		HLI 373	HLI 373
		hyperforin	Hyperforin
		I-BET151	I-BET151
		ibrutinib	Ibrutinib
		IC-87114	IC-87114
		ifosfamide	Ifosfamide
	Imatinib	imatinib	Imatinib
		importazole	Importazole
		indisulam	Indisulam
	IPA-3		IPA-3
		IPR-456	IPR-456
Irinotecan			Irinotecan
		isoevodiamine	Isoevodiamine
		isoliquiritigenin	Isoliquiritigenin
		isonicotinohydroxamic acid	Isonicotinohydroxamic acid
		ISOX	ISOX
		ISOX:bortezomib (250:1 mol/mol)	ISOX_bortezomib 250 to 1 ratio mol by mol
		istradefylline	Istradefylline
		itraconazole	Itraconazole
		IU1	IU1
	JNK Inhibitor VIII		JNK Inhibitor VIII
	JNK-9L		JNK-9L
		JQ-1	JQ-1
		JQ-1:carboplatin (1:1 mol/mol)	JQ-1_carboplatin 1 to 1 ratio mol by mol
		JQ-1:MK-0752 (1:1 mol/mol)	JQ-1_MK-0752 1 to 1 ratio mol by mol
		JQ-1:navitoclax (2:1 mol/mol)	JQ-1_navitoclax 2 to 1 ratio mol by mol
		JQ-1:UNC0638 (2:1 mol/mol)	JQ-1_UNC0638 2 to 1 ratio mol by mol
		JQ-1:vorinostat (2:1 mol/mol)	JQ-1_vorinostat 2 to 1 ratio mol by mol
		JW-480	JW-480
		JW-55	JW-55
	JW-7-52-1		JW-7-52-1
		JW-74	JW-74
		KH-CB19	KH-CB19
		KHS101	KHS101
		Ki8751	Ki8751
	KIN001-135		KIN001-135
		Ko-143	Ko-143
		KPT185	KPT185
		KU 0060648	KU 0060648
		KU-0063794	KU-0063794
	KU-55933	KU-55933	KU-55933
		KU-60019	KU-60019
		KW-2449	KW-2449
		KX2-391	KX2-391
L-685458		L-685458	L-685458
Lapatinib	Lapatinib	lapatinib	Lapatinib
	LAQ824		LAQ824
LBW242			LBW242
		LE-135	LE-135
	Lenalidomide		Lenalidomide
		lenvatinib	Lenvatinib
		leptomycin B	Leptomycin B
	LFM-A13		LFM-A13
		linifanib	Linifanib
		lomeguatrib	Lomeguatrib
		lovastatin	Lovastatin
		LRRK2-IN-1	LRRK2-IN-1
		LY-2157299	LY-2157299
		LY-2183240	LY-2183240
		manumycin A	Manumycin A
		marinopyrrole A	Marinopyrrole A
		masitinib	Masitinib
		Mdivi-1	Mdivi-1
		Merck60	Merck60
		methylstat	Methylstat
	Methotrexate	methotrexate	Methotrexate
	MG-132	MG-132	MG-132
		MGCD-265	MGCD-265
		MI-1	MI-1
		MI-2	MI-2
	Midostaurin		Midostaurin
	Mitomycin C	mitomycin	Mitomycin
		MK-0752	MK-0752
		MK-1775	MK-1775
	MK-2206	MK-2206	MK-2206
		ML006	ML006
		ML029	ML029
		ML031	ML031
		ML050	ML050
		ML083	ML083
		ML162	ML162
		ML203	ML203
		ML210	ML210
		ML239	ML239
		ML258	ML258
		ML311	ML311
		ML312	ML312
		ML320	ML320
		ML334 diastereomer	ML334 diastereomer
		MLN2238	MLN2238
		MLN2480	MLN2480
		momelotinib	Momelotinib
		MST-312	MST-312
		myricetin	Myricetin
		myriocin	Myriocin
		N9-isopropylolomoucine	N9-isopropylolomoucine
		nakiterpiosin	Nakiterpiosin
		narciclasine	Narciclasine
	ABT-263	navitoclax	Navitoclax
		navitoclax:birinapant (1:1 mol/mol)	Navitoclax_birinapant 1 to 1 ratio mol by mol
		navitoclax:gemcitabine (1:1 mol/mol)	Navitoclax_gemcitabine 1 to 1 ratio mol by mol
		navitoclax:MST-312 (1:1 mol/mol)	Navitoclax_MST-312 1 to 1 ratio mol by mol
		navitoclax:piperlongumine (1:1 mol/mol)	Navitoclax_piperlongumine 1 to 1 ratio mol by mol
		navitoclax:pluripotin (1:1 mol/mol)	Navitoclax_pluripotin 1 to 1 ratio mol by mol
		navitoclax:sorafenib (1:1 mol/mol)	Navitoclax_sorafenib 1 to 1 ratio mol by mol
		navitoclax:PLX-4032 (1:1 mol/mol)	Navitoclax_vemurafenib 1 to 1 ratio mol by mol
		necrosulfonamide	Necrosulfonamide
		necrostatin-1	Necrostatin-1
		necrostatin-7	Necrostatin-7
		nelarabine	Nelarabine
		neopeltolide	Neopeltolide
		neratinib	Neratinib
		neuronal differentiation inducer III	Neuronal differentiation inducer III
		niclosamide	Niclosamide
Nilotinib	Nilotinib	nilotinib	Nilotinib
		nintedanib	Nintedanib
		NPC-26	NPC-26
		NSC 74859	NSC 74859
		NSC19630	NSC19630
		NSC23766	NSC23766
		NSC30930	NSC30930
		NSC48300	NSC48300
		NSC632839	NSC632839
	NSC-87877		NSC-87877
		NSC95397	NSC95397
	NU-7441		NU-7441
Nutlin-3	Nutlin-3a	nutlin-3	Nutlin-3
		NVP-231	NVP-231
		NVP-ADW742	NVP-ADW742
	NVP-BEZ235	NVP-BEZ235	NVP-BEZ235
		NVP-BSK805	NVP-BSK805
		O-6-benzylguanine	O-6-benzylguanine
	Obatoclax Mesylate	obatoclax	Obatoclax
	AZD-2281	olaparib	Olaparib
		oligomycin A	Oligomycin A
		omacetaxine mepesuccinate	Omacetaxine mepesuccinate
		OSI-027	OSI-027
	OSI-906	linsitinib	Linsitinib
		OSI-930	OSI-930
	OSU-03012		OSU-03012
		ouabain	Ouabain
		oxaliplatin	Oxaliplatin
	PAC-1	PAC-1	PAC-1
Paclitaxel	Paclitaxel	paclitaxel	Paclitaxel
		palmostatin B	Palmostatin B
		pandacostat	Pandacostat
Panobinostat		LBH-589	Panobinostat
		parbendazole	Parbendazole
	Parthenolide	parthenolide	Parthenolide
	Pazopanib	pazopanib	Pazopanib
		PD 153035	PD 153035
PD-0325901	PD-0325901		PD-0325901
PD-0332991	PD-0332991		PD-0332991
	PD-173074		PD-173074
		PD318088	PD318088
		PDMP	PDMP
		pevonedistat	Pevonedistat
		PF-184	PF-184
		PF-3758309	PF-3758309
	PF-4708671		PF-4708671
		PF-4800567 hydrochloride	PF-4800567
		PF-543	PF-543
	PF-562271		PF-562271
		PF-573228	PF-573228
		PF-750	PF-750
PHA-665752	PHA-665752		PHA-665752
		PHA-793887	PHA-793887
		phloretin	Phloretin
		PI-103	PI-103
		pifithrin-alpha	Pifithrin-alpha
		pifithrin-mu	Pifithrin-mu
		PIK-93	PIK-93
		piperlongumine	Piperlongumine
		piperlongumine:MST-312 (1:1 mol/mol)	Piperlongumine_MST-312 1 to 1 ratio mol by mol
		pitstop2	Pitstop2
		Platin	Platin
		PL-DI	PL-DI
		pluripotin	Pluripotin
PLX4720	PLX4720	PLX-4720	PLX-4720
		PRIMA-1	PRIMA-1
		PRIMA-1-Met	PRIMA-1-Met
		PRL-3 inhibitor I	PRL-3 inhibitor I
		procarbazine	Procarbazine
		prochlorperazine	Prochlorperazine
		purmorphamine	Purmorphamine
		PX-12	PX-12
		PYR-41	PYR-41
		pyrazolanthrone	Pyrazolanthrone
	Pyrimethamine		Pyrimethamine
	QS11	QS-11	QS-11
		quizartinib	Quizartinib
		QW-BI-011	QW-BI-011
		R428	R428
RAF265		RAF265	RAF265
	Rapamycin	sirolimus	Rapamycin
	RDEA119		RDEA119
		regorafenib	Regorafenib
		Repligen 136	Repligen 136
		RG-108	RG-108
		rigosertib	Rigosertib
		RITA	RITA
		RO4929097	RO4929097
	RO-3306		RO-3306
	Roscovitine		Roscovitine
		ruxolitinib	Ruxolitinib
		salermide	Salermide
		salermide:PLX-4032 (12:1 mol/mol)	Salermide_vemurafenib 12 to 1 ratio mol by mol
	Salubrinal		Salubrinal
AZD0530	AZD-0530	saracatinib	Saracatinib
	SB 216763		SB 216763
		SB-225002	SB-225002
		SB-431542	SB-431542
		SB-525334	SB-525334
	SB590885		SB590885
		SB-743921	SB-743921
		SCH-529074	SCH-529074
		SCH-79797	SCH-79797
AZD6244	AZD6244	selumetinib	Selumetinib
		selumetinib:BRD-A02303741 (4:1 mol/mol)	Selumetinib_BRD-A02303741 4 to 1 ratio mol by mol
		selumetinib:decitabine (4:1 mol/mol)	Selumetinib_decitabine 4 to 1 ratio mol by mol
		selumetinib:GDC-0941 (4:1 mol/mol)	Selumetinib_GDC-0941 4 to 1 ratio mol by mol
		selumetinib:JQ-1 (4:1 mol/mol)	Selumetinib_JQ-1 4 to 1 ratio mol by mol
		selumetinib:MK-2206 (8:1 mol/mol)	Selumetinib_MK-2206 8 to 1 ratio mol by mol
		selumetinib:navitoclax (8:1 mol/mol)	Selumetinib_navitoclax 8 to 1 ratio mol by mol
		selumetinib:piperlongumine (8:1 mol/mol)	Selumetinib_piperlongumine 8 to 1 ratio mol by mol
		selumetinib:tretinoin (2:1 mol/mol)	Selumetinib_tretinoin 2 to 1 ratio mol by mol
		selumetinib:UNC0638 (4:1 mol/mol)	Selumetinib_UNC0638 4 to 1 ratio mol by mol
		selumetinib:PLX-4032 (8:1 mol/mol)	Selumetinib_vemurafenib 8 to 1 ratio mol by mol
		selumetinib:vorinostat (8:1 mol/mol)	Selumetinib_vorinostat 8 to 1 ratio mol by mol
		semagacestat	Semagacestat
	JNJ-26854165	serdemetan	Serdemetan
		serdemetan:SCH-529074 (1:1 mol/mol)	Serdemetan_SCH-529074 1 to 1 ratio mol by mol
		SGX-523	SGX-523
	Shikonin		Shikonin
		SID 26681509	SID 26681509
		sildenafil	Sildenafil
		silmitasertib	Silmitasertib
		simvastatin	Simvastatin
		sirolimus:bortezomib (250:1 mol/mol)	Sirolimus_bortezomib 250 to 1 ratio mol by mol
		sitagliptin	Sitagliptin
		SJ-172550	SJ-172550
		skepinone-L	Skepinone-L
		SKI-II	SKI-II
	SL 0101-1		SL 0101-1
		SMER-3	SMER-3
		SN-38	SN-38
		SNS-032	SNS-032
		SNX-2112	SNX-2112
		SNX-2112:bortezomib (250:1 mol/mol)	SNX-2112_bortezomib 250 to 1 ratio mol by mol
Sorafenib	Sorafenib	sorafenib	Sorafenib
		sotrastaurin	Sotrastaurin
		spautin-1	Spautin-1
		SR1001	SR1001
		SR8278	SR8278
		SR-II-138A	SR-II-138A
		SRT-1720	SRT-1720
		staurosporine	Staurosporine
		StemRegenin 1	StemRegenin 1
		STF-31	STF-31
	S-Trityl-L-cysteine		S-Trityl-L-cysteine
		SU11274	SU11274
	Sunitinib	sunitinib	Sunitinib
		SZ4TA2	SZ4TA2
		tacedinaline	Tacedinaline
		tacrolimus	Tacrolimus
TAE684	NVP-TAE684	NVP-TAE684	TAE684
		tamatinib	Tamatinib
		tamoxifen	Tamoxifen
		tandutinib	Tandutinib
		tanespimycin:bortezomib (250:1 mol/mol)	Tanespimycin_bortezomib 250 to 1 ratio mol by mol
		tanespimycin:gemcitabine (1:1 mol/mol)	Tanespimycin_gemcitabine 1 to 1 ratio mol by mol
		temozolomide	Temozolomide
	Temsirolimus	temsirolimus	Temsirolimus
		teniposide	Teniposide
		TG-100-115	TG-100-115
		TG-101348	TG-101348
	TGX221	TGX-221	TGX-221
		thalidomide	Thalidomide
	Thapsigargin		Thapsigargin
		tigecycline	Tigecycline
	Tipifarnib	tipifarnib-P2	Tipifarnib
		tipifarnib-P1	Tipifarnib-P1
		tivantinib	Tivantinib
		tivozanib	Tivozanib
Topotecan		topotecan	Topotecan
		tosedostat	Tosedostat
		TPCA-1	TPCA-1
		trametinib	Trametinib
		tretinoin	Tretinoin
		tretinoin:carboplatin (2:1 mol/mol)	Tretinoin_carboplatin 2 to 1 ratio mol by mol
		tretinoin:navitoclax (4:1 mol/mol)	Tretinoin_navitoclax 4 to 1 ratio mol by mol
		triazolothiadiazine	Triazolothiadiazine
		trifluoperazine	Trifluoperazine
		triptolide	Triptolide
		tubastatin A	Tubastatin A
	TW 37	TW-37	TW-37
		UNC0321	UNC0321
		UNC0638	UNC0638
		UNC0638:navitoclax (1:1 mol/mol)	UNC0638_navitoclax 1 to 1 ratio mol by mol
		VAF-347	VAF-347
		valdecoxib	Valdecoxib
ZD-6474		vandetanib	Vandetanib
	ABT-888	veliparib	Veliparib
		PLX-4032	Vemurafenib
		VER-155008	VER-155008
	Vinblastine		Vinblastine
		vincristine	Vincristine
	Vinorelbine		Vinorelbine
		vorapaxar	Vorapaxar
	Vorinostat	vorinostat	Vorinostat
		vorinostat:carboplatin (1:1 mol/mol)	Vorinostat_carboplatin 1 to 1 ratio mol by mol
		vorinostat:navitoclax (4:1 mol/mol)	Vorinostat_navitoclax 4 to 1 ratio mol by mol
		VU0155056	VU0155056
	VX-680	VX-680	VX-680
	VX-702		VX-702
		WAY-362450	WAY-362450
	WH-4-023		WH-4-023
		WP1130	WP1130
	WZ-1-84		WZ-1-84
		WZ4002	WZ4002
		WZ8040	WZ8040
		XL765	XL765
	XMD8-85		XMD8-85
		YK 4-279	YK 4-279
		YL54	YL54
		YM-155	YM-155
		zebularine	Zebularine
	Z-LLNle-CHO		Z-LLNle-CHO
	ZM-447439		ZM-447439
		ZSTK474	ZSTK474
