# Supplementary material for: Integrating heterogeneous drug sensitivity data from cancer pharmacogenomic studies
Source: Oncotarget. 2016 Jun 14;7(32):51619–25. doi: 10.18632/oncotarget.10010 (PMC5239501; doi:10.18632/oncotarget.10010)
Supplement: Supplementary file 4 [file oncotarget-07-51619-s004.xlsx]

## Sheet: Supplementary Table 4
CCLE_cell_line_names	GDSC_cell_line_names	CTRP_cell_line_names	Consensus_cell_line_names
BCPAP_THYROID	BCPAP	BCPAP	BCPAP
	BHT-101	BHT101	BHT101
		CAL62	CAL62
	FTC-133	FTC133	FTC133
TT2609C02_THYROID		TT2609C02	TT2609C02
8305C_THYROID	8305C	8305C	8305C
8505C_THYROID	8505C	8505C	8505C
1321N1_CENTRAL_NERVOUS_SYSTEM			1321N1
22RV1_PROSTATE	22RV1	22RV1	22RV1
	23132-87	2313287	2313287
42MGBA_CENTRAL_NERVOUS_SYSTEM		42MGBA	42MGBA
5637_URINARY_TRACT	5637	5637	5637
639V_URINARY_TRACT	639-V	639V	639V
	647-V	647V	647V
697_HAEMATOPOIETIC_AND_LYMPHOID_TISSUE	697	697	697
769P_KIDNEY	769-P	769P	769P
786O_KIDNEY	786-0	786O	786O
8MGBA_CENTRAL_NERVOUS_SYSTEM	8-MG-BA	8MGBA	8MGBA
	A101D	A101D	A101D
A172_CENTRAL_NERVOUS_SYSTEM	A172	A172	A172
A204_SOFT_TISSUE	A204	A204	A204
A2058_SKIN	A2058	A2058	A2058
A253_SALIVARY_GLAND	A253	A253	A253
A2780_OVARY	A2780	A2780	A2780
	A3-KAW	A3KAW	A3KAW
A375_SKIN	A375	A375	A375
	A388		A388
	A4-Fuk	A4FUK	A4FUK
	A427		A427
	A431		A431
	A498	A498	A498
A549_LUNG	A549	A549	A549
A673_BONE	A673	A673	A673
	A704		A704
	ABC-1		ABC1
ACHN_KIDNEY	ACHN	ACHN	ACHN
ALLSIL_HAEMATOPOIETIC_AND_LYMPHOID_TISSUE		ALLSIL	ALLSIL
AMO1_HAEMATOPOIETIC_AND_LYMPHOID_TISSUE		AMO1	AMO1
	ACN		ACN
	AGS	AGS	AGS
	ALL-PO		ALLPO
	AM-38	AM38	AM38
AN3CA_ENDOMETRIUM	AN3-CA	AN3CA	AN3CA
	ARH-77		ARH77
ASPC1_PANCREAS	AsPC-1	ASPC1	ASPC1
	ATN-1		ATN1
AU565_BREAST	AU565	AU565	AU565
AZ521_STOMACH			AZ521
BDCM_HAEMATOPOIETIC_AND_LYMPHOID_TISSUE		BDCM	BDCM
	BALL-1		BALL1
	BB30-HNC		BB30HNC
	BB49-HNC		BB49HNC
	BB65-RCC		BB65RCC
	BC-1		BC1
	BC-3		BC3
	BE-13		BE13
	Becker	BECKER	BECKER
	BEN	BEN	BEN
	BFTC-905	BFTC905	BFTC905
BFTC909_KIDNEY	BFTC-909	BFTC909	BFTC909
BGC823_STOMACH			BGC823
	BHY	BHY	BHY
BL41_HAEMATOPOIETIC_AND_LYMPHOID_TISSUE	BL-41	BL41	BL41
BL70_HAEMATOPOIETIC_AND_LYMPHOID_TISSUE	BL-70	BL70	BL70
	BOKU		BOKU
	BPH-1		BPH1
BT20_BREAST	BT-20	BT20	BT20
BT474_BREAST	BT-474	BT474	BT474
BT549_BREAST	BT-549	BT549	BT549
	BV-173	BV173	BV173
BXPC3_PANCREAS	BxPC-3	BXPC3	BXPC3
	C-33-A		C33A
C2BBE1_LARGE_INTESTINE	C2BBe1	C2BBE1	C2BBE1
C32_SKIN	C32	C32	C32
C3A_LIVER	C3A		C3A
	Ca-Ski		CaSki
	CA46	CA46	CA46
	Ca9-22		Ca922
	CAKI-1	CAKI1	CAKI1
	CAL-120	CAL120	CAL120
CAKI2_KIDNEY		CAKI2	CAKI2
CAL12T_LUNG	CAL-12T	CAL12T	CAL12T
	CAL-148	CAL148	CAL148
CAL27_UPPER_AERODIGESTIVE_TRACT	CAL-27	CAL27	CAL27
CAL78_BONE		CAL78	CAL78
	CAL-33	CAL33	CAL33
	CAL-39		CAL39
	CAL-51	CAL51	CAL51
	CAL-54	CAL54	CAL54
	CAL-62		CAL62
	CAL-72		CAL72
CAL851_BREAST	CAL-85-1	CAL851	CAL851
CALU1_LUNG	Calu-1	CALU1	CALU1
CALU3_LUNG	Calu-3	CALU3	CALU3
CALU6_LUNG	Calu-6	CALU6	CALU6
CAMA1_BREAST	CAMA-1	CAMA1	CAMA1
CAPAN2_PANCREAS	Capan-2	CAPAN2	CAPAN2
	Caov-3	CAOV3	CAOV3
	Caov-4		Caov4
	CAPAN-1	CAPAN1	CAPAN1
	CaR-1		CaR1
CAS1_CENTRAL_NERVOUS_SYSTEM	CAS-1	CAS1	CAS1
CCK81_LARGE_INTESTINE		CCK81	CCK81
	CCF-STTG1	CCFSTTG1	CCFSTTG1
	CCRF-CEM		CCRFCEM
	CESS		CESS
	CFPAC-1	CFPAC1	CFPAC1
	CGTH-W-1	CGTHW1	CGTHW1
	ChaGo-K-1	CHAGOK1	CHAGOK1
CHL1_SKIN	CHL-1		CHL1
	CHP-126	CHP126	CHP126
	CHP-134		CHP134
CHP212_AUTONOMIC_GANGLIA	CHP-212	CHP212	CHP212
	CMK	CMK	CMK
CI1_HAEMATOPOIETIC_AND_LYMPHOID_TISSUE		CI1	CI1
CMK86_HAEMATOPOIETIC_AND_LYMPHOID_TISSUE			CMK86
COLO201_LARGE_INTESTINE		COLO201	COLO201
COLO205_LARGE_INTESTINE	COLO-205	COLO205	COLO205
COLO320_LARGE_INTESTINE	COLO-320-HSR	COLO320	COLO320
COLO677_LUNG			COLO677
	COLO-668	COLO668	COLO668
COLO678_LARGE_INTESTINE	COLO-678	COLO678	COLO678
COLO679_SKIN	COLO-679		COLO679
	COLO-680N	COLO680N	COLO680N
	COLO-684	COLO684	COLO684
COLO699_LUNG		COLO699	COLO699
COLO741_SKIN	COLO-741	COLO741	COLO741
	COLO-792	COLO792	COLO792
	COLO-800	COLO800	COLO800
	COLO-824		COLO824
	COLO-829	COLO829	COLO829
CORL105_LUNG	COR-L105	CORL105	CORL105
CORL23_LUNG	COR-L23		CORL23
	COR-L279	CORL279	CORL279
	COR-L88	CORL88	CORL88
	CP50-MEL-B		CP50MELB
	CP66-MEL		CP66MEL
	CP67-MEL		CP67MEL
	CPC-N		CPCN
	CRO-AP2		CROAP2
	CTB-1		CTB1
	CTV-1		CTV1
	CW-2	CW2	CW2
COV318_OVARY			COV318
COV504_OVARY			COV504
	D-247MG		D247MG
	D-263MG		D263MG
	D-283MED	D283MED	D283MED
	D-336MG		D336MG
	D-392MG		D392MG
	D-423MG		D423MG
	D-502MG		D502MG
	D-542MG		D542MG
	D-566MG		D566MG
DAOY_CENTRAL_NERVOUS_SYSTEM	Daoy	DAOY	DAOY
	Daudi	DAUDI	DAUDI
	DB	DB	DB
DBTRG05MG_CENTRAL_NERVOUS_SYSTEM	DBTRG-05MG	DBTRG05MG	DBTRG05MG
DEL_HAEMATOPOIETIC_AND_LYMPHOID_TISSUE	DEL	DEL	DEL
DETROIT562_UPPER_AERODIGESTIVE_TRACT	Detroit562	DETROIT562	DETROIT562
	DG-75		DG75
	DJM-1		DJM1
DKMG_CENTRAL_NERVOUS_SYSTEM	DK-MG	DKMG	DKMG
DMS114_LUNG	DMS-114	DMS114	DMS114
	DMS-153		DMS153
	DMS-273	DMS273	DMS273
	DMS-53	DMS53	DMS53
	DMS-79	DMS79	DMS79
DOHH2_HAEMATOPOIETIC_AND_LYMPHOID_TISSUE	DOHH-2	DOHH2	DOHH2
DOV13_OVARY		DOV13	DOV13
	DOK		DOK
	DoTc2-4510		DoTc24510
	DSH1		DSH1
DU145_PROSTATE	DU-145	DU145	DU145
	DU-4475	DU4475	DU4475
DV90_LUNG	DV-90	DV90	DV90
EB1_HAEMATOPOIETIC_AND_LYMPHOID_TISSUE		EB1	EB1
	EB-3		EB3
EB2_HAEMATOPOIETIC_AND_LYMPHOID_TISSUE	EB2		EB2
EBC1_LUNG		EBC1	EBC1
	EC-GI-10	ECGI10	ECGI10
	ECC10	ECC10	ECC10
	ECC12	ECC12	ECC12
	ECC4		ECC4
EFE184_ENDOMETRIUM	EFE-184	EFE184	EFE184
EFM19_BREAST	EFM-19		EFM19
EFO21_OVARY	EFO-21	EFO21	EFO21
EFO27_OVARY	EFO-27	EFO27	EFO27
	EGI-1		EGI1
	EHEB	EHEB	EHEB
	EKVX	EKVX	EKVX
EM2_HAEMATOPOIETIC_AND_LYMPHOID_TISSUE	EM-2	EM2	EM2
EN_ENDOMETRIUM		EN	EN
ES2_OVARY		ES2	ES2
	EoL-1-cell	EOL1	EOL1
	EPLC-272H	EPLC272H	EPLC272H
	ES1		ES1
	ES3		ES3
	ES4		ES4
	ES5		ES5
	ES6		ES6
	ES7		ES7
	ES8		ES8
ESS1_ENDOMETRIUM	ESS-1	ESS1	ESS1
	ETK-1		ETK1
	EVSA-T		EVSAT
	EW-1		EW1
	EW-11		EW11
	EW-12		EW12
	EW-13		EW13
	EW-16		EW16
	EW-18		EW18
	EW-22		EW22
	EW-24		EW24
	EW-3		EW3
	EW-7		EW7
F36P_HAEMATOPOIETIC_AND_LYMPHOID_TISSUE		F36P	F36P
FADU_UPPER_AERODIGESTIVE_TRACT	FADU	FADU	FADU
FU97_STOMACH		FU97	FU97
FUOV1_OVARY		FUOV1	FUOV1
G361_SKIN	G-361	G361	G361
G401_SOFT_TISSUE	G-401	G401	G401
G402_SOFT_TISSUE	G-402	G402	G402
	GAK		GAK
GAMG_CENTRAL_NERVOUS_SYSTEM	GAMG	GAMG	GAMG
GB1_CENTRAL_NERVOUS_SYSTEM	GB-1	GB1	GB1
GCIY_STOMACH	GCIY		GCIY
GCT_SOFT_TISSUE	GCT	GCT	GCT
	GDM-1	GDM1	GDM1
GI1_CENTRAL_NERVOUS_SYSTEM	GI-1	GI1	GI1
GLC82_LUNG			GLC82
	GI-ME-N		GIMEN
GMS10_CENTRAL_NERVOUS_SYSTEM	GMS-10	GMS10	GMS10
GRANTA519_HAEMATOPOIETIC_AND_LYMPHOID_TISSUE		GRANTA519	GRANTA519
	GOTO		GOTO
	GP5d		GP5d
	GR-ST		GRST
	GT3TKB		GT3TKB
	H-EMC-SS		HEMCSS
H4_CENTRAL_NERVOUS_SYSTEM	H4		H4
HARA_LUNG		HARA	HARA
	H9		H9
	HAL-01		HAL01
	HC-1		HC1
	HCC1143	HCC1143	HCC1143
HCC1187_BREAST	HCC1187		HCC1187
HCC1395_BREAST	HCC1395	HCC1395	HCC1395
HCC15_LUNG		HCC15	HCC15
	HCC1419	HCC1419	HCC1419
HCC1569_BREAST	HCC1569	HCC1569	HCC1569
	HCC1599		HCC1599
HCC1806_BREAST	HCC1806	HCC1806	HCC1806
	HCC1937	HCC1937	HCC1937
HCC1954_BREAST	HCC1954	HCC1954	HCC1954
	HCC2157		HCC2157
HCC2935_LUNG		HCC2935	HCC2935
HCC4006_LUNG		HCC4006	HCC4006
HCC44_LUNG		HCC44	HCC44
HCC56_LARGE_INTESTINE		HCC56	HCC56
	HCC2218	HCC2218	HCC2218
	HCC2998		HCC2998
	HCC38	HCC38	HCC38
HCC70_BREAST	HCC70		HCC70
HCC78_LUNG		HCC78	HCC78
HCC827_LUNG		HCC827	HCC827
	HCE-4		HCE4
HCT116_LARGE_INTESTINE	HCT-116	HCT116	HCT116
HCT15_LARGE_INTESTINE	HCT-15	HCT15	HCT15
HDMYZ_HAEMATOPOIETIC_AND_LYMPHOID_TISSUE	HD-MY-Z	HDMYZ	HDMYZ
HDQP1_BREAST		HDQP1	HDQP1
HEC151_ENDOMETRIUM		HEC151	HEC151
HEC1A_ENDOMETRIUM		HEC1A	HEC1A
HEC1B_ENDOMETRIUM		HEC1B	HEC1B
HEC251_ENDOMETRIUM		HEC251	HEC251
HEC265_ENDOMETRIUM		HEC265	HEC265
HEC59_ENDOMETRIUM		HEC59	HEC59
HEC6_ENDOMETRIUM		HEC6	HEC6
HEL9217_HAEMATOPOIETIC_AND_LYMPHOID_TISSUE		HEL9217	HEL9217
HEP3B217_LIVER		HEP3B217	HEP3B217
HEPG2_LIVER		HEPG2	HEPG2
HEYA8_OVARY		HEYA8	HEYA8
	HDLM-2	HDLM2	HDLM2
	HEC-1		HEC1
	HEL	HEL	HEL
HGC27_STOMACH	HGC-27	HGC27	HGC27
HH_HAEMATOPOIETIC_AND_LYMPHOID_TISSUE	HH	HH	HH
	HL-60	HL60	HL60
HLE_LIVER	HLE		HLE
HLF_LIVER		HLF	HLF
HMC18_BREAST		HMC18	HMC18
HMCB_SKIN		HMCB	HMCB
	HMV-II		HMVII
	HN		HN
	HO-1-N-1		HO1N1
	HOP-62	HOP62	HOP62
	HOP-92	HOP92	HOP92
HOS_BONE	HOS	HOS	HOS
HPAC_PANCREAS		HPAC	HPAC
HPAFII_PANCREAS	HPAF-II	HPAFII	HPAFII
HS229T_LUNG			HS229T
HS294T_SKIN		HS294T	HS294T
HS578T_BREAST	Hs-578-T	HS578T	HS578T
HS683_CENTRAL_NERVOUS_SYSTEM		HS683	HS683
HS695T_SKIN			HS695T
HS729_SOFT_TISSUE		HS729	HS729
HS739T_BREAST			HS739T
HS746T_STOMACH		HS746T	HS746T
HS766T_PANCREAS		HS766T	HS766T
HS840T_UPPER_AERODIGESTIVE_TRACT			HS840T
HS852T_SKIN		HS852T	HS852T
HS895T_SKIN		HS895T	HS895T
HS936T_SKIN		HS936T	HS936T
HS939T_SKIN			HS939T
HS944T_SKIN		HS944T	HS944T
HSC2_UPPER_AERODIGESTIVE_TRACT	HSC-2	HSC2	HSC2
	HSC-3	HSC3	HSC3
	HSC-4	HSC4	HSC4
HT_HAEMATOPOIETIC_AND_LYMPHOID_TISSUE	HT	HT	HT
HT1080_SOFT_TISSUE	HT-1080	HT1080	HT1080
HT1197_URINARY_TRACT	HT-1197	HT1197	HT1197
HT1376_URINARY_TRACT	HT-1376	HT1376	HT1376
HT144_SKIN	HT-144	HT144	HT144
HT29_LARGE_INTESTINE	HT-29	HT29	HT29
	HT-3		HT3
	HT55	HT55	HT55
	HTC-C3		HTCC3
HUCCT1_BILIARY_TRACT	HuCCT1	HUCCT1	HUCCT1
HUH1_LIVER		HUH1	HUH1
	HuH-7		HUH7
	HuO-3N1		HUO3N1
	HuO9		HUO9
HUPT3_PANCREAS	HuP-T3	HUPT3	HUPT3
HUPT4_PANCREAS	HuP-T4	HUPT4	HUPT4
HUT78_HAEMATOPOIETIC_AND_LYMPHOID_TISSUE		HUT78	HUT78
	HUTU-80		HUTU80
IALM_LUNG	IA-LM	IALM	IALM
IGR37_SKIN		IGR37	IGR37
IGR39_SKIN		IGR39	IGR39
	IGR-1	IGR1	IGR1
IGROV1_OVARY	IGROV-1	IGROV1	IGROV1
IM95_STOMACH		IM95	IM95
IMR32_AUTONOMIC_GANGLIA		IMR32	IMR32
	IM-9		IM9
	IMR-5		IMR5
IPC298_SKIN	IPC-298	IPC298	IPC298
ISHIKAWAHERAKLIO02ER_ENDOMETRIUM		ISHIKAWAHERAKLIO02ER	ISHIKAWAHERAKLIO02ER
	IST-MEL1		ISTMEL1
ISTMES1_PLEURA	IST-MES1	ISTMES1	ISTMES1
ISTMES2_PLEURA			ISTMES2
	IST-SL1		ISTSL1
	IST-SL2		ISTSL2
	J-RT3-T3-5		JRT3T35
J82_URINARY_TRACT	J82	J82	J82
JHH2_LIVER		JHH2	JHH2
JHH4_LIVER		JHH4	JHH4
JHH5_LIVER		JHH5	JHH5
JHH6_LIVER		JHH6	JHH6
JHH7_LIVER			JHH7
JHOS2_OVARY		JHOS2	JHOS2
JHOS4_OVARY			JHOS4
JHUEM2_ENDOMETRIUM		JHUEM2	JHUEM2
JM1_HAEMATOPOIETIC_AND_LYMPHOID_TISSUE		JM1	JM1
JMSU1_URINARY_TRACT		JMSU1	JMSU1
JURKAT_HAEMATOPOIETIC_AND_LYMPHOID_TISSUE		JURKAT	JURKAT
	JAR		JAR
	JEG-3		JEG3
	JiyoyeP-2003		JiyoyeP2003
	JVM-2	JVM2	JVM2
JVM3_HAEMATOPOIETIC_AND_LYMPHOID_TISSUE	JVM-3	JVM3	JVM3
	K-562	K562	K562
	K052		K052
	K5		K5
K029AX_SKIN		K029AX	K029AX
KALS1_CENTRAL_NERVOUS_SYSTEM	KALS-1	KALS1	KALS1
KARPAS299_HAEMATOPOIETIC_AND_LYMPHOID_TISSUE	KARPAS-299	KARPAS299	KARPAS299
KARPAS422_HAEMATOPOIETIC_AND_LYMPHOID_TISSUE	KARPAS-422	KARPAS422	KARPAS422
KARPAS620_HAEMATOPOIETIC_AND_LYMPHOID_TISSUE		KARPAS620	KARPAS620
KASUMI2_HAEMATOPOIETIC_AND_LYMPHOID_TISSUE		KASUMI2	KASUMI2
KCIMOH1_PANCREAS			KCIMOH1
KCL22_HAEMATOPOIETIC_AND_LYMPHOID_TISSUE		KCL22	KCL22
KE39_STOMACH		KE39	KE39
KE97_HAEMATOPOIETIC_AND_LYMPHOID_TISSUE		KE97	KE97
KELLY_AUTONOMIC_GANGLIA		KELLY	KELLY
	KARPAS-45		KARPAS45
	KASUMI-1		KASUMI1
	KE-37	KE37	KE37
KG1_HAEMATOPOIETIC_AND_LYMPHOID_TISSUE	KG-1		KG1
KHM1B_HAEMATOPOIETIC_AND_LYMPHOID_TISSUE		KHM1B	KHM1B
	KGN		KGN
	KINGS-1		KINGS1
KLE_ENDOMETRIUM	KLE	KLE	KLE
KMBC2_URINARY_TRACT		KMBC2	KMBC2
KMM1_HAEMATOPOIETIC_AND_LYMPHOID_TISSUE		KMM1	KMM1
KMRC1_KIDNEY		KMRC1	KMRC1
KMRC2_KIDNEY		KMRC2	KMRC2
KMS11_HAEMATOPOIETIC_AND_LYMPHOID_TISSUE		KMS11	KMS11
KMS12BM_HAEMATOPOIETIC_AND_LYMPHOID_TISSUE		KMS12BM	KMS12BM
KMS26_HAEMATOPOIETIC_AND_LYMPHOID_TISSUE		KMS26	KMS26
KMS34_HAEMATOPOIETIC_AND_LYMPHOID_TISSUE		KMS34	KMS34
	KM-H2		KMH2
	KM12		KM12
	KMOE-2		KMOE2
KNS42_CENTRAL_NERVOUS_SYSTEM	KNS-42	KNS42	KNS42
KNS60_CENTRAL_NERVOUS_SYSTEM		KNS60	KNS60
KNS62_LUNG	KNS-62	KNS62	KNS62
KNS81_CENTRAL_NERVOUS_SYSTEM	KNS-81-FD	KNS81	KNS81
	KOSC-2		KOSC2
KO52_HAEMATOPOIETIC_AND_LYMPHOID_TISSUE		KO52	KO52
KP1N_PANCREAS			KP1N
KP1NL_PANCREAS			KP1NL
KP2_PANCREAS		KP2	KP2
KP3_PANCREAS		KP3	KP3
KP4_PANCREAS	KP-4	KP4	KP4
KPNSI9S_AUTONOMIC_GANGLIA		KPNSI9S	KPNSI9S
	KP-N-RT-BM-1		KPNRTBM1
	KP-N-YN	KPNYN	KPNYN
	KP-N-YS		KPNYS
	KS-1		KS1
	KU-19-19	KU1919	KU1919
KU812_HAEMATOPOIETIC_AND_LYMPHOID_TISSUE	KU812	KU812	KU812
KURAMOCHI_OVARY	KURAMOCHI	KURAMOCHI	KURAMOCHI
KYM1_SOFT_TISSUE		KYM1	KYM1
	KY821		KY821
KYSE140_OESOPHAGUS	KYSE-140	KYSE140	KYSE140
KYSE150_OESOPHAGUS	KYSE-150	KYSE150	KYSE150
KYSE180_OESOPHAGUS	KYSE-180	KYSE180	KYSE180
KYSE30_OESOPHAGUS		KYSE30	KYSE30
	KYSE-270		KYSE270
KYSE410_OESOPHAGUS	KYSE-410	KYSE410	KYSE410
KYSE450_OESOPHAGUS	KYSE-450	KYSE450	KYSE450
KYSE510_OESOPHAGUS	KYSE-510	KYSE510	KYSE510
KYSE520_OESOPHAGUS	KYSE-520	KYSE520	KYSE520
KYSE70_OESOPHAGUS	KYSE-70	KYSE70	KYSE70
L33_PANCREAS		L33	L33
L363_HAEMATOPOIETIC_AND_LYMPHOID_TISSUE	L-363	L363	L363
L428_HAEMATOPOIETIC_AND_LYMPHOID_TISSUE	L-428	L428	L428
	L-540	L540	L540
	LAMA-84	LAMA84	LAMA84
	LAN-6		LAN6
	LB1047-RCC		LB1047RCC
	LB2241-RCC		LB2241RCC
	LB2518-MEL		LB2518MEL
	LB373-MEL-D		LB373MELD
	LB647-SCLC		LB647SCLC
	LB771-HNC		LB771HNC
	LB831-BLC		LB831BLC
	LB996-RCC		LB996RCC
	LC-1F	LC1F	LC1F
	LC-2-ad		LC2ad
	LC4-1		LC41
LC1SQSF_LUNG		LC1SQSF	LC1SQSF
LCLC103H_LUNG	LCLC-103H	LCLC103H	LCLC103H
	LCLC-97TM1	LCLC97TM1	LCLC97TM1
	LK-2	LK2	LK2
	LN-405		LN405
	LNCaP-Clone-FGC	LNCAPCLONEFGC	LNCAPCLONEFGC
	LOUCY		LOUCY
	LoVo	LOVO	LOVO
LN18_CENTRAL_NERVOUS_SYSTEM		LN18	LN18
LN229_CENTRAL_NERVOUS_SYSTEM		LN229	LN229
LOUNH91_LUNG		LOUNH91	LOUNH91
LOXIMVI_SKIN	LOXIMVI	LOXIMVI	LOXIMVI
LP1_HAEMATOPOIETIC_AND_LYMPHOID_TISSUE	LP-1	LP1	LP1
	LS-1034	LS1034	LS1034
LS123_LARGE_INTESTINE	LS-123	LS123	LS123
LS411N_LARGE_INTESTINE	LS-411N	LS411N	LS411N
LS513_LARGE_INTESTINE	LS-513	LS513	LS513
	LU-134-A		LU134A
	LU-135		LU135
	LU-139		LU139
	LU-165		LU165
	LU-65	LU65	LU65
LU99_LUNG		LU99	LU99
	LU-99A		LU99A
	LXF-289	LXF289	LXF289
LUDLU1_LUNG		LUDLU1	LUDLU1
M059J	M059J		M059J
MALME3M_SKIN		MALME3M	MALME3M
MB157_BREAST			MB157
	M14		M14
	MC-CAR		MCCAR
	MC-IXC		MCIXC
MC116_HAEMATOPOIETIC_AND_LYMPHOID_TISSUE	MC116	MC116	MC116
MCAS_OVARY		MCAS	MCAS
MCF7_BREAST	MCF7	MCF7	MCF7
	MDA-MB-134-VI		MDAMB134VI
MDAMB157_BREAST	MDA-MB-157	MDAMB157	MDAMB157
MDAMB175VII_BREAST	MDA-MB-175-VII		MDAMB175VII
	MDA-MB-231	MDAMB231	MDAMB231
	MDA-MB-361	MDAMB361	MDAMB361
MDAMB415_BREAST	MDA-MB-415	MDAMB415	MDAMB415
MDAMB435S_SKIN		MDAMB435S	MDAMB435S
MDAMB436_BREAST			MDAMB436
MDAMB453_BREAST	MDA-MB-453	MDAMB453	MDAMB453
MDAMB468_BREAST	MDA-MB-468	MDAMB468	MDAMB468
	ME-180		ME180
MEC1_HAEMATOPOIETIC_AND_LYMPHOID_TISSUE		MEC1	MEC1
MEG01_HAEMATOPOIETIC_AND_LYMPHOID_TISSUE	MEG-01		MEG01
MELHO_SKIN	MEL-HO	MELHO	MELHO
	MEL-JUSO	MELJUSO	MELJUSO
MESSA_SOFT_TISSUE	MES-SA	MESSA	MESSA
MEWO_SKIN	Mewo	MEWO	MEWO
MFE280_ENDOMETRIUM	MFE-280		MFE280
MFE296_ENDOMETRIUM	MFE-296	MFE296	MFE296
	MFH-ino		MFHino
	MFM-223		MFM223
MFE319_ENDOMETRIUM		MFE319	MFE319
MG63_BONE	MG-63	MG63	MG63
	MHH-CALL-2		MHHCALL2
MHHES1_BONE	MHH-ES-1	MHHES1	MHHES1
	MHH-NB-11	MHHNB11	MHHNB11
	MHH-PREB-1		MHHPREB1
MIAPACA2_PANCREAS	MIA-PaCa-2	MIAPACA2	MIAPACA2
	MKN1	MKN1	MKN1
	MKN28		MKN28
MINO_HAEMATOPOIETIC_AND_LYMPHOID_TISSUE		MINO	MINO
MJ_HAEMATOPOIETIC_AND_LYMPHOID_TISSUE		MJ	MJ
MKN45_STOMACH	MKN45	MKN45	MKN45
MKN7_STOMACH	MKN7	MKN7	MKN7
MKN74_STOMACH		MKN74	MKN74
MOGGCCM_CENTRAL_NERVOUS_SYSTEM			MOGGCCM
MOLP8_HAEMATOPOIETIC_AND_LYMPHOID_TISSUE			MOLP8
	ML-2		ML2
	MLMA		MLMA
	MMAC-SF		MMACSF
	MN-60		MN60
	Mo-T		MoT
	MOLT-13	MOLT13	MOLT13
MOLT16_HAEMATOPOIETIC_AND_LYMPHOID_TISSUE	MOLT-16	MOLT16	MOLT16
	MOLT-4		MOLT4
	MONO-MAC-6	MONOMAC6	MONOMAC6
MONOMAC1_HAEMATOPOIETIC_AND_LYMPHOID_TISSUE		MONOMAC1	MONOMAC1
MORCPR_LUNG		MORCPR	MORCPR
MPP89_PLEURA	MPP-89	MPP89	MPP89
	MRK-nu-1		MRKnu1
	MS-1		MS1
MSTO211H_PLEURA	MSTO-211H	MSTO211H	MSTO211H
	MV-4-11	MV411	MV411
	MZ1-PC		MZ1PC
	MZ2-MEL		MZ2MEL
	MZ7-mel		MZ7mel
	NALM-6	NALM6	NALM6
	NB1	NB1	NB1
	NB10		NB10
	NB12		NB12
	NB13		NB13
	NB14		NB14
	NB17		NB17
	NB5		NB5
	NB6		NB6
	NB69		NB69
	NB7		NB7
	NBsusSR		NBsusSR
NCIH1048_LUNG	NCI-H1048		NCIH1048
NCIH1092_LUNG	NCI-H1092	NCIH1092	NCIH1092
NCIH1155_LUNG	NCI-H1155	NCIH1155	NCIH1155
NCIH1184_LUNG		NCIH1184	NCIH1184
	NCI-H128		NCIH128
NCIH1299_LUNG	NCI-H1299	NCIH1299	NCIH1299
	NCI-H1304		NCIH1304
NCIH1339_LUNG		NCIH1339	NCIH1339
NCIH1341_LUNG		NCIH1341	NCIH1341
NCIH1355_LUNG	NCI-H1355	NCIH1355	NCIH1355
	NCI-H1395	NCIH1395	NCIH1395
NCIH1373_LUNG		NCIH1373	NCIH1373
	NCI-H1417		NCIH1417
	NCI-H1436		NCIH1436
	NCI-H1437		NCIH1437
	NCI-H1522		NCIH1522
NCIH1563_LUNG	NCI-H1563	NCIH1563	NCIH1563
NCIH1568_LUNG		NCIH1568	NCIH1568
NCIH1573_LUNG	NCI-H1573	NCIH1573	NCIH1573
NCIH1581_LUNG	NCI-H1581	NCIH1581	NCIH1581
	NCI-H1618		NCIH1618
	NCI-H1623	NCIH1623	NCIH1623
NCIH1648_LUNG	NCI-H1648		NCIH1648
NCIH1650_LUNG	NCI-H1650	NCIH1650	NCIH1650
NCIH1651_LUNG	NCI-H1651	NCIH1651	NCIH1651
NCIH1666_LUNG	NCI-H1666	NCIH1666	NCIH1666
NCIH1693_LUNG	NCI-H1693	NCIH1693	NCIH1693
NCIH1694_LUNG	NCI-H1694	NCIH1694	NCIH1694
NCIH1703_LUNG	NCI-H1703	NCIH1703	NCIH1703
	NCI-H1734	NCIH1734	NCIH1734
	NCI-H1755	NCIH1755	NCIH1755
	NCI-H1770		NCIH1770
NCIH1792_LUNG	NCI-H1792	NCIH1792	NCIH1792
NCIH1793_LUNG	NCI-H1793	NCIH1793	NCIH1793
	NCI-H1838	NCIH1838	NCIH1838
	NCI-H187		NCIH187
	NCI-H1963		NCIH1963
NCIH1869_LUNG		NCIH1869	NCIH1869
NCIH1915_LUNG		NCIH1915	NCIH1915
NCIH1944_LUNG		NCIH1944	NCIH1944
NCIH1975_LUNG	NCI-H1975	NCIH1975	NCIH1975
	NCI-H1993		NCIH1993
NCIH2009_LUNG	NCI-H2009	NCIH2009	NCIH2009
NCIH2023_LUNG		NCIH2023	NCIH2023
	NCI-H2029	NCIH2029	NCIH2029
NCIH2030_LUNG	NCI-H2030	NCIH2030	NCIH2030
NCIH2052_PLEURA	NCI-H2052	NCIH2052	NCIH2052
NCIH2085_LUNG		NCIH2085	NCIH2085
	NCI-H2081	NCIH2081	NCIH2081
NCIH2087_LUNG	NCI-H2087	NCIH2087	NCIH2087
NCIH211_LUNG		NCIH211	NCIH211
	NCI-H209	NCIH209	NCIH209
	NCI-H2107		NCIH2107
NCIH2122_LUNG	NCI-H2122	NCIH2122	NCIH2122
	NCI-H2126	NCIH2126	NCIH2126
	NCI-H2141	NCIH2141	NCIH2141
NCIH2170_LUNG	NCI-H2170	NCIH2170	NCIH2170
	NCI-H2171	NCIH2171	NCIH2171
NCIH2172_LUNG		NCIH2172	NCIH2172
	NCI-H2196	NCIH2196	NCIH2196
	NCI-H2227		NCIH2227
NCIH2228_LUNG	NCI-H2228	NCIH2228	NCIH2228
NCIH226_LUNG	NCI-H226	NCIH226	NCIH226
NCIH2286_LUNG		NCIH2286	NCIH2286
	NCI-H2291	NCIH2291	NCIH2291
NCIH23_LUNG	NCI-H23	NCIH23	NCIH23
NCIH2444_LUNG		NCIH2444	NCIH2444
	NCI-H2342	NCIH2342	NCIH2342
	NCI-H2347		NCIH2347
	NCI-H2405	NCIH2405	NCIH2405
NCIH2452_PLEURA	NCI-H2452	NCIH2452	NCIH2452
	NCI-H250		NCIH250
NCIH28_PLEURA	NCI-H28	NCIH28	NCIH28
NCIH322_LUNG		NCIH322	NCIH322
NCIH3255_LUNG			NCIH3255
	NCI-H292		NCIH292
	NCI-H322M		NCIH322M
	NCI-H345		NCIH345
NCIH358_LUNG	NCI-H358	NCIH358	NCIH358
	NCI-H378		NCIH378
NCIH441_LUNG	NCI-H441	NCIH441	NCIH441
	NCI-H446	NCIH446	NCIH446
NCIH460_LUNG	NCI-H460	NCIH460	NCIH460
	NCI-H510A	NCIH510	NCIH510
NCIH520_LUNG	NCI-H520	NCIH520	NCIH520
NCIH522_LUNG	NCI-H522	NCIH522	NCIH522
NCIH647_LUNG		NCIH647	NCIH647
	NCI-H524	NCIH524	NCIH524
	NCI-H526	NCIH526	NCIH526
	NCI-H596		NCIH596
	NCI-H630		NCIH630
	NCI-H64		NCIH64
NCIH650_LUNG	NCI-H650	NCIH650	NCIH650
NCIH661_LUNG	NCI-H661	NCIH661	NCIH661
	NCI-H69	NCIH69	NCIH69
	NCI-H716	NCIH716	NCIH716
	NCI-H719		NCIH719
	NCI-H720		NCIH720
NCIH727_LUNG	NCI-H727	NCIH727	NCIH727
NCIH747_LARGE_INTESTINE	NCI-H747	NCIH747	NCIH747
	NCI-H748		NCIH748
NCIH810_LUNG	NCI-H810	NCIH810	NCIH810
	NCI-H82		NCIH82
	NCI-H838	NCIH838	NCIH838
NCIN87_STOMACH	NCI-N87	NCIN87	NCIN87
NCO2_HAEMATOPOIETIC_AND_LYMPHOID_TISSUE		NCO2	NCO2
NIHOVCAR3_OVARY	OVCAR-3		OVCAR3
	NCI-SNU-1		NCISNU1
	NCI-SNU-16		NCISNU16
	NCI-SNU-5		NCISNU5
	NEC8		NEC8
	NH-12		NH12
	NKM-1		NKM1
	NMC-G1	NMCG1	NMCG1
	no-10		no10
	no-11		no11
	NOMO-1	NOMO1	NOMO1
	NOS-1		NOS1
	NTERA-S-cl-D1		NTERASclD1
NUGC3_STOMACH	NUGC-3	NUGC3	NUGC3
NUGC4_STOMACH		NUGC4	NUGC4
	NY		NY
	OAW-28	OAW28	OAW28
	OAW-42	OAW42	OAW42
OC314_OVARY	OC-314	OC314	OC314
OC315_OVARY			OC315
OC316_OVARY			OC316
OCIAML2_HAEMATOPOIETIC_AND_LYMPHOID_TISSUE	OCI-AML2	OCIAML2	OCIAML2
OCIAML5_HAEMATOPOIETIC_AND_LYMPHOID_TISSUE		OCIAML5	OCIAML5
OCILY10_HAEMATOPOIETIC_AND_LYMPHOID_TISSUE		OCILY10	OCILY10
OCUM1_STOMACH		OCUM1	OCUM1
	OCUB-M		OCUBM
OE21_OESOPHAGUS		OE21	OE21
	OE19	OE19	OE19
OE33_OESOPHAGUS	OE33	OE33	OE33
ONCODG1_OVARY		ONCODG1	ONCODG1
	OMC-1		OMC1
ONS76_CENTRAL_NERVOUS_SYSTEM	ONS-76	ONS76	ONS76
OPM2_HAEMATOPOIETIC_AND_LYMPHOID_TISSUE	OPM-2	OPM2	OPM2
OV90_OVARY		OV90	OV90
	OS-RC-2		OSRC2
OVCAR4_OVARY	OVCAR-4	OVCAR4	OVCAR4
	OVCAR-5	OVCAR5	OVCAR5
OVCAR8_OVARY	OVCAR-8	OVCAR8	OVCAR8
OVMANA_OVARY			OVMANA
OVSAHO_OVARY		OVSAHO	OVSAHO
OVTOKO_OVARY		OVTOKO	OVTOKO
P12ICHIKAWA_HAEMATOPOIETIC_AND_LYMPHOID_TISSUE	P12-ICHIKAWA	P12ICHIKAWA	P12ICHIKAWA
	P30-OHK		P30OHK
P31FUJ_HAEMATOPOIETIC_AND_LYMPHOID_TISSUE	P31-FUJ	P31FUJ	P31FUJ
P3HR1_HAEMATOPOIETIC_AND_LYMPHOID_TISSUE		P3HR1	P3HR1
PANC0203_PANCREAS		PANC0203	PANC0203
	PA-1		PA1
PANC0327_PANCREAS	PANC-03-27	PANC0327	PANC0327
	PANC-08-13	PANC0813	PANC0813
PANC0403_PANCREAS		PANC0403	PANC0403
PANC1005_PANCREAS	PANC-10-05	PANC1005	PANC1005
PATU8902_PANCREAS		PATU8902	PATU8902
PC14_LUNG	PC-14	PC14	PC14
PC3_PROSTATE	PC-3	PC3	PC3
	PF-382	PF382	PF382
	PFSK-1		PFSK1
PFEIFFER_HAEMATOPOIETIC_AND_LYMPHOID_TISSUE		PFEIFFER	PFEIFFER
PK1_PANCREAS		PK1	PK1
PK45H_PANCREAS		PK45H	PK45H
PK59_PANCREAS		PK59	PK59
PL45_PANCREAS			PL45
PLCPRF5_LIVER	PLC-PRF-5	PLCPRF5	PLCPRF5
PSN1_PANCREAS	PSN1	PSN1	PSN1
QGP1_PANCREAS		QGP1	QGP1
	QIMR-WIL		QIMRWIL
RAJI_HAEMATOPOIETIC_AND_LYMPHOID_TISSUE	Raji	RAJI	RAJI
	Ramos-2G6-4C10		Ramos2G64C10
	RCC10RGB	RCC10RGB	RCC10RGB
	RCM-1	RCM1	RCM1
RD_SOFT_TISSUE	RD	RD	RD
REH_HAEMATOPOIETIC_AND_LYMPHOID_TISSUE	REH	REH	REH
RERFGC1B_STOMACH			RERFGC1B
RERFLCAI_LUNG		RERFLCAI	RERFLCAI
RERFLCMS_LUNG	RERF-LC-MS	RERFLCMS	RERFLCMS
RKN_OVARY		RKN	RKN
	RH-1		RH1
	RH-18	RH18	RH18
RKO_LARGE_INTESTINE	RKO	RKO	RKO
	RL	RL	RL
RL952_ENDOMETRIUM	RL95-2	RL952	RL952
	RMG-I	RMGI	RMGI
	RO82-W-1		RO82W1
	RPMI-2650		RPMI2650
	RPMI-6666	RPMI6666	RPMI6666
RPMI7951_SKIN	RPMI-7951	RPMI7951	RPMI7951
	RPMI-8226	RPMI8226	RPMI8226
RPMI8402_HAEMATOPOIETIC_AND_LYMPHOID_TISSUE	RPMI-8402	RPMI8402	RPMI8402
	RPMI-8866		RPMI8866
	RS4-11	RS411	RS411
RT112_URINARY_TRACT	RT-112	RT112	RT112
RT4_URINARY_TRACT	RT4	RT4	RT4
RVH421_SKIN	RVH-421	RVH421	RVH421
	RXF393		RXF393
	S-117		S117
SAOS2_BONE	Saos-2	SAOS2	SAOS2
	SAS		SAS
	SBC-1		SBC1
SBC5_LUNG	SBC-5	SBC5	SBC5
SCABER_URINARY_TRACT		SCABER	SCABER
	SCC-15		SCC15
SCC25_UPPER_AERODIGESTIVE_TRACT	SCC-25	SCC25	SCC25
	SCC-3		SCC3
	SCC-4	SCC4	SCC4
SCC9_UPPER_AERODIGESTIVE_TRACT	SCC-9	SCC9	SCC9
	SCH		SCH
	SCLC-21H	SCLC21H	SCLC21H
SF126_CENTRAL_NERVOUS_SYSTEM	SF126	SF126	SF126
	SF268	SF268	SF268
SF295_CENTRAL_NERVOUS_SYSTEM	SF295	SF295	SF295
SF8657			SF8657
SH10TC_STOMACH		SH10TC	SH10TC
	SF539	SF539	SF539
	SH-4	SH4	SH4
SHP77_LUNG	SHP-77	SHP77	SHP77
SIGM5_HAEMATOPOIETIC_AND_LYMPHOID_TISSUE	SIG-M5	SIGM5	SIGM5
	SiHa		SiHa
SIMA_AUTONOMIC_GANGLIA	SIMA	SIMA	SIMA
SJRH30_SOFT_TISSUE	SJRH30		SJRH30
SJSA1_BONE	SJSA-1	SJSA1	SJSA1
SKBR3_BREAST		SKBR3	SKBR3
SKCO1_LARGE_INTESTINE	SK-CO-1	SKCO1	SKCO1
SKES1_BONE		SKES1	SKES1
SKHEP1_LIVER	SK-HEP-1	SKHEP1	SKHEP1
SKLMS1_SOFT_TISSUE	SK-LMS-1	SKLMS1	SKLMS1
SKLU1_LUNG	SK-LU-1	SKLU1	SKLU1
	SK-MEL-1	SKMEL1	SKMEL1
SKMEL2_SKIN	SK-MEL-2	SKMEL2	SKMEL2
SKMEL24_SKIN	SK-MEL-24	SKMEL24	SKMEL24
	SK-MEL-28	SKMEL28	SKMEL28
	SK-MEL-3	SKMEL3	SKMEL3
SKMEL30_SKIN	SK-MEL-30	SKMEL30	SKMEL30
SKMEL31_SKIN		SKMEL31	SKMEL31
SKMEL5_SKIN	SK-MEL-5	SKMEL5	SKMEL5
SKMES1_LUNG	SK-MES-1	SKMES1	SKMES1
	SK-MG-1		SKMG1
SKMM2_HAEMATOPOIETIC_AND_LYMPHOID_TISSUE	SK-MM-2	SKMM2	SKMM2
SKNAS_AUTONOMIC_GANGLIA	SK-N-AS	SKNAS	SKNAS
SKNBE2_AUTONOMIC_GANGLIA		SKNBE2	SKNBE2
SKNDZ_AUTONOMIC_GANGLIA	SK-N-DZ	SKNDZ	SKNDZ
SKNFI_AUTONOMIC_GANGLIA	SK-N-FI	SKNFI	SKNFI
SKNSH_AUTONOMIC_GANGLIA		SKNSH	SKNSH
	SK-NEP-1		SKNEP1
SKOV3_OVARY	SK-OV-3	SKOV3	SKOV3
	SK-PN-DW		SKPNDW
	SK-UT-1	SKUT1	SKUT1
	SKG-IIIa		SKGIIIa
	SKM-1		SKM1
	SN12C		SN12C
	SNB75	SNB75	SNB75
SNGM_ENDOMETRIUM	SNG-M	SNGM	SNGM
SNU1_STOMACH		SNU1	SNU1
SNU16_STOMACH		SNU16	SNU16
SNU182_LIVER		SNU182	SNU182
SNU387_LIVER	SNU-387	SNU387	SNU387
SNU398_LIVER		SNU398	SNU398
SNU423_LIVER	SNU-423	SNU423	SNU423
SNU449_LIVER	SNU-449	SNU449	SNU449
SNU475_LIVER	SNU-475	SNU475	SNU475
	SNU-C1	SNUC1	SNUC1
SNUC2A_LARGE_INTESTINE		SNUC2A	SNUC2A
SNUC2B	SNU-C2B		SNUC2B
SQ1_LUNG		SQ1	SQ1
SU8686_PANCREAS		SU8686	SU8686
SUDHL10_HAEMATOPOIETIC_AND_LYMPHOID_TISSUE		SUDHL10	SUDHL10
SUDHL4_HAEMATOPOIETIC_AND_LYMPHOID_TISSUE		SUDHL4	SUDHL4
SUDHL6_HAEMATOPOIETIC_AND_LYMPHOID_TISSUE		SUDHL6	SUDHL6
SUDHL8_HAEMATOPOIETIC_AND_LYMPHOID_TISSUE		SUDHL8	SUDHL8
SUIT2_PANCREAS		SUIT2	SUIT2
SUPM2_HAEMATOPOIETIC_AND_LYMPHOID_TISSUE		SUPM2	SUPM2
	SR		SR
	ST486	ST486	ST486
	SU-DHL-1	SUDHL1	SUDHL1
SUPT1_HAEMATOPOIETIC_AND_LYMPHOID_TISSUE	SUP-T1	SUPT1	SUPT1
SW1088_CENTRAL_NERVOUS_SYSTEM	SW1088	SW1088	SW1088
SW1271_LUNG		SW1271	SW1271
SW1353_BONE		SW1353	SW1353
	SW1116	SW1116	SW1116
	SW13		SW13
SW1417_LARGE_INTESTINE	SW1417	SW1417	SW1417
	SW1463	SW1463	SW1463
SW1573_LUNG	SW1573	SW1573	SW1573
	SW1710	SW1710	SW1710
	SW1783	SW1783	SW1783
SW1990_PANCREAS	SW1990	SW1990	SW1990
SW403_LARGE_INTESTINE			SW403
SW48_LARGE_INTESTINE	SW48	SW48	SW48
SW480_LARGE_INTESTINE			SW480
SW579_THYROID		SW579	SW579
SW620_LARGE_INTESTINE	SW620	SW620	SW620
	SW626		SW626
	SW684		SW684
	SW756		SW756
SW780_URINARY_TRACT	SW780		SW780
	SW837		SW837
	SW872		SW872
SW900_LUNG	SW900		SW900
	SW948	SW948	SW948
	SW954		SW954
	SW962		SW962
	SW982	SW982	SW982
T24_URINARY_TRACT	T-24	T24	T24
T3M10_LUNG		T3M10	T3M10
T47D_BREAST	T47D	T47D	T47D
T84_LARGE_INTESTINE	T84	T84	T84
T98G_CENTRAL_NERVOUS_SYSTEM	T98G	T98G	T98G
	TALL-1	TALL1	TALL1
	TC-YIK		TCYIK
TC71_BONE		TC71	TC71
TCCSUP_URINARY_TRACT	TCCSUP	TCCSUP	TCCSUP
TE1_OESOPHAGUS	TE-1	TE1	TE1
	TE-10	TE10	TE10
TE11_OESOPHAGUS	TE-11	TE11	TE11
	TE-12		TE12
TE15_OESOPHAGUS	TE-15	TE15	TE15
	TE-441-T	TE441T	TE441T
TE5_OESOPHAGUS	TE-5	TE5	TE5
TE617T_SOFT_TISSUE		TE617T	TE617T
	TE-6	TE6	TE6
	TE-8	TE8	TE8
TE9_OESOPHAGUS	TE-9	TE9	TE9
TEN_ENDOMETRIUM			TEN
TOLEDO_HAEMATOPOIETIC_AND_LYMPHOID_TISSUE		TOLEDO	TOLEDO
TOV112D_OVARY		TOV112D	TOV112D
TOV21G_OVARY		TOV21G	TOV21G
	TGBC11TKB		TGBC11TKB
	TGBC1TKB		TGBC1TKB
	TGBC24TKB		TGBC24TKB
	TGW		TGW
	THP-1	THP1	THP1
	TI-73		TI73
	TK10		TK10
	TT	TTTHYROID	TTTHYROID
	TUR		TUR
TYKNU_OVARY	TYK-nu	TYKNU	TYKNU
U118MG_CENTRAL_NERVOUS_SYSTEM	U-118-MG	U118MG	U118MG
U2OS_BONE	U-2-OS	U2OS	U2OS
	U-266	U266B1	U266B1
	U-698-M		U698M
U87MG_CENTRAL_NERVOUS_SYSTEM	U-87-MG	U87MG	U87MG
U937_HAEMATOPOIETIC_AND_LYMPHOID_TISSUE		U937	U937
	U031	UO31	UO31
	U251		U251
UACC257_SKIN	UACC-257	UACC257	UACC257
UACC62_SKIN	UACC-62	UACC62	UACC62
UACC812_BREAST	UACC-812	UACC812	UACC812
	UACC-893		UACC893
UMUC3_URINARY_TRACT	UM-UC-3	UMUC3	UMUC3
	UMC-11		UMC11
	VA-ES-BJ		VAESBJ
	VM-CUB-1	VMCUB1	VMCUB1
VMRCLCD_LUNG		VMRCLCD	VMRCLCD
VMRCRCW_KIDNEY		VMRCRCW	VMRCRCW
VMRCRCZ_KIDNEY	VMRC-RCZ	VMRCRCZ	VMRCRCZ
WM115_SKIN	WM-115	WM115	WM115
WM1799_SKIN		WM1799	WM1799
WM2664_SKIN		WM2664	WM2664
WM793_SKIN		WM793	WM793
WM88_SKIN		WM88	WM88
WM983B_SKIN		WM983B	WM983B
	WSU-NHL		WSUNHL
	YAPC	YAPC	YAPC
	YH-13	YH13	YH13
YKG1_CENTRAL_NERVOUS_SYSTEM	YKG-1	YKG1	YKG1
	YT		YT
ZR751_BREAST		ZR751	ZR751
ZR7530_BREAST	ZR-75-30	ZR7530	ZR7530
		2004	2004
		253J	253J
		253JBV	253JBV
		ACCMESO1	ACCMESO1
		AML193	AML193
		ASKA	ASKA
		BC3C	BC3C
		BCP1	BCP1
		BICR16	BICR16
		BICR18	BICR18
		BICR22	BICR22
		BICR31	BICR31
		BICR56	BICR56
		BICR6	BICR6
		BT112	BT112
		BT12	BT12
		BT131	BT131
		BT139	BT139
		BT145	BT145
		BT147	BT147
		BT159	BT159
		BT16	BT16
		BT164	BT164
		BT172	BT172
		BT179	BT179
		BT187	BT187
		BT216	BT216
		BT224	BT224
		BT228	BT228
		BT231	BT231
		BT232	BT232
		BT239	BT239
		BT245	BT245
		BT248	BT248
		BT271	BT271
		BT286	BT286
		BT320	BT320
		BT328	BT328
		BT330	BT330
		BT333	BT333
		BT340	BT340
		BT359	BT359
		BT416	BT416
		BT422	BT422
		BT428	BT428
		BT440	BT440
		BT444	BT444
		BT482	BT482
		BT498	BT498
		BT504	BT504
		CADOES1	CADOES1
		CAL29	CAL29
		CJM	CJM
		CL11	CL11
		CL34	CL34
		CMLT1	CMLT1
		CORL47	CORL47
		CORL51	CORL51
		CORL95	CORL95
		COV362	COV362
		COV434	COV434
		COV644	COV644
		DANG	DANG
		DLD1	DLD1
		DMS454	DMS454
		DND41	DND41
		EFM192A	EFM192A
		EJM	EJM
		FTC238	FTC238
		G292CLONEA141B1	G292CLONEA141B1
		GA10	GA10
		GOS3	GOS3
		GP2D	GP2D
		GSS	GSS
		GSU	GSU
		H292	H292
		HCC1171	HCC1171
		HCC1195	HCC1195
		HCC1428	HCC1428
		HCC1438	HCC1438
		HCC1500	HCC1500
		HCC1588	HCC1588
		HCC1833	HCC1833
		HCC202	HCC202
		HCC2108	HCC2108
		HCC2279	HCC2279
		HCC33	HCC33
		HCC366	HCC366
		HCC95	HCC95
		HCT8	HCT8
		HEC108	HEC108
		HEC50B	HEC50B
		HELA	HELA
		HPBALL	HPBALL
		HS578BST	HS578BST
		HS611T	HS611T
		HS688AT	HS688AT
		HS822T	HS822T
		HS839T	HS839T
		HS888LU	HS888LU
		HS888T	HS888T
		HS934T	HS934T
		HS940T	HS940T
		HSTS	HSTS
		HT115	HT115
		HUG1N	HUG1N
		HUH28	HUH28
		HUH6	HUH6
		HUNS1	HUNS1
		JEKO1	JEKO1
		JHH1	JHH1
		JHOC5	JHOC5
		JHOM1	JHOM1
		JHUEM1	JHUEM1
		JHUEM3	JHUEM3
		JHUEM7	JHUEM7
		JIMT1	JIMT1
		JJN3	JJN3
		JK1	JK1
		JL1	JL1
		JURLMK1	JURLMK1
		KASUMI1	KASUMI1
		KATOIII	KATOIII
		KG1C	KG1C
		KIJK	KIJK
		KM12	KM12
		KMH2	KMH2
		KMRC20	KMRC20
		KMRC3	KMRC3
		KMS18	KMS18
		KMS20	KMS20
		KMS21BM	KMS21BM
		KMS27	KMS27
		KMS28BM	KMS28BM
		KPL1	KPL1
		KRIJ	KRIJ
		KYO1	KYO1
		L1236	L1236
		LI7	LI7
		LMSU	LMSU
		LS180	LS180
		M059K	M059K
		M07E	M07E
		MDST8	MDST8
		ME1	ME1
		MHHCALL3	MHHCALL3
		MHHCALL4	MHHCALL4
		ML1	ML1
		MM1S	MM1S
		MOLM13	MOLM13
		MOLM16	MOLM16
		MOLM6	MOLM6
		MOLP2	MOLP2
		MOLP8	MOLP8
		MOLT3	MOLT3
		MOTN1	MOTN1
		NAMALWA	NAMALWA
		NB4	NB4
		NCCSTCK140	NCCSTCK140
		NCIH1105	NCIH1105
		NCIH1385	NCIH1385
		NCIH1435	NCIH1435
		NCIH146	NCIH146
		NCIH196	NCIH196
		NCIH2106	NCIH2106
		NCIH2110	NCIH2110
		NCIH508	NCIH508
		NCIH660	NCIH660
		NCIH841	NCIH841
		NCIH889	NCIH889
		NCIH929	NCIH929
		NH6	NH6
		NUDHL1	NUDHL1
		NUDUL1	NUDUL1
		OCIAML3	OCIAML3
		OCILY19	OCILY19
		OCILY3	OCILY3
		OCIM1	OCIM1
		OSRC2	OSRC2
		OUMS23	OUMS23
		OV56	OV56
		OV7	OV7
		OVISE	OVISE
		OVK18	OVK18
		PANC0504	PANC0504
		PANC1	PANC1
		PATU8988S	PATU8988S
		PATU8988T	PATU8988T
		PECAPJ15	PECAPJ15
		PECAPJ34CLONEC12	PECAPJ34CLONEC12
		PECAPJ41CLONED2	PECAPJ41CLONED2
		PECAPJ49	PECAPJ49
		PEER	PEER
		PL21	PL21
		PSTS	PSTS
		RCHACV	RCHACV
		RDES	RDES
		REC1	REC1
		RERFLCAD1	RERFLCAD1
		RERFLCAD2	RERFLCAD2
		RH30	RH30
		RH41	RH41
		RI1	RI1
		SEM	SEM
		SET2	SET2
		SKM1	SKM1
		SKNMC	SKNMC
		SNU1033	SNU1033
		SNU1041	SNU1041
		SNU1066	SNU1066
		SNU1076	SNU1076
		SNU1077	SNU1077
		SNU1079	SNU1079
		SNU1105	SNU1105
		SNU119	SNU119
		SNU1196	SNU1196
		SNU1214	SNU1214
		SNU1272	SNU1272
		SNU175	SNU175
		SNU201	SNU201
		SNU213	SNU213
		SNU216	SNU216
		SNU245	SNU245
		SNU308	SNU308
		SNU407	SNU407
		SNU410	SNU410
		SNU46	SNU46
		SNU466	SNU466
		SNU478	SNU478
		SNU489	SNU489
		SNU5	SNU5
		SNU503	SNU503
		SNU601	SNU601
		SNU61	SNU61
		SNU620	SNU620
		SNU626	SNU626
		SNU668	SNU668
		SNU685	SNU685
		SNU719	SNU719
		SNU738	SNU738
		SNU761	SNU761
		SNU8	SNU8
		SNU81	SNU81
		SNU840	SNU840
		SNU869	SNU869
		SNU878	SNU878
		SNU886	SNU886
		SNU899	SNU899
		SNUC4	SNUC4
		SNUC5	SNUC5
		SR786	SR786
		SUPB15	SUPB15
		SUPHD1	SUPHD1
		SUPT11	SUPT11
		SYO1	SYO1
		TCCPAN2	TCCPAN2
		TE14	TE14
		TE4	TE4
		TF1	TF1
		TM31	TM31
		TM87-16	TM8716
		TTC709	TTC709
		TUHR10TKB	TUHR10TKB
		TUHR14TKB	TUHR14TKB
		TUHR4TKB	TUHR4TKB
		U251MG	U251MG
		UBLC1	UBLC1
		U-CH1	UCH1
		UMUC1	UMUC1
		VCAP	VCAP
		WSUDLCL2	WSUDLCL2
		YAMATO	YAMATO
		YD10B	YD10B
		YD15	YD15
		YD38	YD38
		YD8	YD8
