# Supplementary material for: Integrating heterogeneous drug sensitivity data from cancer pharmacogenomic studies
Source: Oncotarget. 2016 Jun 14;7(32):51619–25. doi: 10.18632/oncotarget.10010 (PMC5239501; doi:10.18632/oncotarget.10010)
Supplement: Supplementary file 5 [file oncotarget-07-51619-s005.csv]

database1	database2	drug	drug_sensitivity_metric	correlation_type	correlation	p.permutations	p.bootstrap	confidence.interval	data_points
CCLE	GDSC	All	EC50	pearson	0.54945053874336	0.001	0.001	0.474984424599319,0.632418630111552	605
CCLE	GDSC	All	EC50	spearman	0.494282457548912	0.001	0.001	0.460271839448017,0.530423121033886	2507
CCLE	GDSC	All	IC50	pearson	0.599494138175121	0.001	0.001	0.524829853001388,0.676873472207571	484
CCLE	GDSC	All	IC50	spearman	0.574996816406795	0.001	0.001	0.540846359624718,0.608966328564059	2507
CCLE	GDSC	All	AUC_EC50	pearson	0.609678077821505	0.001	0.001	0.578458366675017,0.63716470084653	2507
CCLE	GDSC	All	AUC_EC50	spearman	0.514684231044748	0.001	0.001	0.483892597885108,0.542827762067709	2507
CCLE	GDSC	All	AUC_IC50	pearson	0.660032839335658	0.001	0.001	0.630193208938901,0.689340782437003	2507
CCLE	GDSC	All	AUC_IC50	spearman	0.55140913461296	0.001	0.001	0.521673297722027,0.58138662064507	2507
CCLE	GDSC	All	AUC_EC50_adj	pearson	0.658825884358565	0.001	0.001	0.628335622854069,0.688341881820431	2507
CCLE	GDSC	All	AUC_EC50_adj	spearman	0.550628383819618	0.001	0.001	0.520134248118928,0.580665964574017	2507
CCLE	GDSC	All	AUC_IC50_adj	pearson	0.690257961504618	0.001	0.001	0.659190172188357,0.718502653216597	2507
CCLE	GDSC	All	AUC_IC50_adj	spearman	0.566141514455776	0.001	0.001	0.536127761622603,0.59705872675831	2507
CCLE	GDSC	17-AAG	EC50	pearson	NA	NA	NA	NA	280
CCLE	GDSC	17-AAG	EC50	spearman	0.643444073447963	0.001	0.001	0.554420177453854,0.724438987136486	280
CCLE	GDSC	17-AAG	IC50	pearson	NA	NA	NA	NA	280
CCLE	GDSC	17-AAG	IC50	spearman	0.600170076883339	0.001	0.001	0.515673212523995,0.66685276958296	280
CCLE	GDSC	17-AAG	AUC_EC50	pearson	0.358414667050908	0.001	0.001	0.250999085471852,0.461653663578399	280
CCLE	GDSC	17-AAG	AUC_EC50	spearman	0.420807845581121	0.001	0.001	0.322745542496595,0.511198884230526	280
CCLE	GDSC	17-AAG	AUC_IC50	pearson	0.41795766631803	0.001	0.001	0.317140065404436,0.515389291158914	280
CCLE	GDSC	17-AAG	AUC_IC50	spearman	0.491400036079177	0.001	0.001	0.398041086519619,0.573209744958464	280
CCLE	GDSC	17-AAG	AUC_EC50_adj	pearson	0.661394102381633	0.001	0.001	0.586328450793034,0.727645241209436	280
CCLE	GDSC	17-AAG	AUC_EC50_adj	spearman	0.64466656826891	0.001	0.001	0.561688138867838,0.715378076847546	280
CCLE	GDSC	17-AAG	AUC_IC50_adj	pearson	0.644258027378668	0.001	0.001	0.573866095399169,0.711560114785071	280
CCLE	GDSC	17-AAG	AUC_IC50_adj	spearman	0.642769678184671	0.001	0.001	0.563133873741072,0.711899860490361	280
CCLE	GDSC	Nilotinib	EC50	pearson	NA	NA	NA	NA	216
CCLE	GDSC	Nilotinib	EC50	spearman	0.131148821080064	0.028	0.037	-0.0336906929017045,0.287072956905489	216
CCLE	GDSC	Nilotinib	IC50	pearson	NA	NA	NA	NA	216
CCLE	GDSC	Nilotinib	IC50	spearman	0.294092704841539	0.001	0.001	0.146872650145338,0.41480279183457	216
CCLE	GDSC	Nilotinib	AUC_EC50	pearson	0.424918360737691	0.001	0.001	0.100286974130773,0.627668353154047	216
CCLE	GDSC	Nilotinib	AUC_EC50	spearman	0.174311435001608	0.003	0.002	0.0379719694852403,0.312926309708121	216
CCLE	GDSC	Nilotinib	AUC_IC50	pearson	0.638515840620934	0.001	0.001	0.286931048289514,0.782503595274864	216
CCLE	GDSC	Nilotinib	AUC_IC50	spearman	0.208379475821336	0.002	0.001	0.0664497071642644,0.348872197614525	216
CCLE	GDSC	Nilotinib	AUC_EC50_adj	pearson	0.528142848262406	0.001	0.001	0.0337469919828325,0.725253005855948	216
CCLE	GDSC	Nilotinib	AUC_EC50_adj	spearman	0.1465247264197	0.017	0.017	-0.00068220464921262,0.283461066419676	216
CCLE	GDSC	Nilotinib	AUC_IC50_adj	pearson	0.872455367991929	0.001	0.001	0.371769807139881,0.938610204073709	216
CCLE	GDSC	Nilotinib	AUC_IC50_adj	spearman	0.225804425397718	0.001	0.001	0.08691940644361,0.351286197921009	216
CCLE	GDSC	Nutlin-3	EC50	pearson	NA	NA	NA	NA	280
CCLE	GDSC	Nutlin-3	EC50	spearman	0.309886107788995	0.001	0.001	0.18976970834014,0.419135357251234	280
CCLE	GDSC	Nutlin-3	IC50	pearson	NA	NA	NA	NA	280
CCLE	GDSC	Nutlin-3	IC50	spearman	0.460559933084757	0.001	0.001	0.301667029617708,0.592587064201503	280
CCLE	GDSC	Nutlin-3	AUC_EC50	pearson	0.410429300307004	0.001	0.001	0.270617059949646,0.533793866953028	280
CCLE	GDSC	Nutlin-3	AUC_EC50	spearman	0.325146555279949	0.001	0.001	0.217436929374375,0.428143040572669	280
CCLE	GDSC	Nutlin-3	AUC_IC50	pearson	0.482597616974095	0.001	0.001	0.356046348545183,0.598837212084224	280
CCLE	GDSC	Nutlin-3	AUC_IC50	spearman	0.294976144658262	0.001	0.001	0.18362341727128,0.401695517406218	280
CCLE	GDSC	Nutlin-3	AUC_EC50_adj	pearson	0.398371566104457	0.001	0.001	0.258109503731252,0.508182495855419	280
CCLE	GDSC	Nutlin-3	AUC_EC50_adj	spearman	0.304633180361985	0.001	0.001	0.195024275163121,0.407792448660509	280
CCLE	GDSC	Nutlin-3	AUC_IC50_adj	pearson	0.496297282370543	0.001	0.001	0.354808497722967,0.607060798614714	280
CCLE	GDSC	Nutlin-3	AUC_IC50_adj	spearman	0.300788550844203	0.001	0.001	0.185065568914971,0.411762038282335	280
CCLE	GDSC	PD-0325901	EC50	pearson	NA	NA	NA	NA	278
CCLE	GDSC	PD-0325901	EC50	spearman	0.381634347588352	0.001	0.001	0.272131950386823,0.497565879843734	278
CCLE	GDSC	PD-0325901	IC50	pearson	NA	NA	NA	NA	278
CCLE	GDSC	PD-0325901	IC50	spearman	0.602173635728794	0.001	0.001	0.512385760134396,0.692310742403046	278
CCLE	GDSC	PD-0325901	AUC_EC50	pearson	0.632662594652557	0.001	0.001	0.551087655571023,0.69910884308327	278
CCLE	GDSC	PD-0325901	AUC_EC50	spearman	0.622534649583233	0.001	0.001	0.53446136382753,0.698153148661333	278
CCLE	GDSC	PD-0325901	AUC_IC50	pearson	0.666032183833784	0.001	0.001	0.593027035300674,0.734725470973524	278
CCLE	GDSC	PD-0325901	AUC_IC50	spearman	0.642496227776135	0.001	0.001	0.55682211045231,0.719874515509089	278
CCLE	GDSC	PD-0325901	AUC_EC50_adj	pearson	0.64554443160587	0.001	0.001	0.561847913264864,0.716513914727028	278
CCLE	GDSC	PD-0325901	AUC_EC50_adj	spearman	0.603844587790826	0.001	0.001	0.515768563122727,0.680142280790786	278
CCLE	GDSC	PD-0325901	AUC_IC50_adj	pearson	0.677841135033515	0.001	0.001	0.604921038396323,0.7449954312295	278
CCLE	GDSC	PD-0325901	AUC_IC50_adj	spearman	0.652992978967538	0.001	0.001	0.573885044582523,0.719930411527262	278
CCLE	GDSC	PD-0332991	EC50	pearson	NA	NA	NA	NA	223
CCLE	GDSC	PD-0332991	EC50	spearman	0.136547954226339	0.025	0.022	-0.00157422928419787,0.273068409201228	223
CCLE	GDSC	PD-0332991	IC50	pearson	NA	NA	NA	NA	223
CCLE	GDSC	PD-0332991	IC50	spearman	0.163953295965739	0.00900000000000001	0.00800000000000001	0.00414139654057527,0.318332268367826	223
CCLE	GDSC	PD-0332991	AUC_EC50	pearson	0.325974088964157	0.001	0.001	0.187738207837107,0.446301248287031	223
CCLE	GDSC	PD-0332991	AUC_EC50	spearman	0.293194057210629	0.001	0.001	0.156576110600667,0.409140852475795	223
CCLE	GDSC	PD-0332991	AUC_IC50	pearson	0.402512489380315	0.001	0.001	0.266227430711845,0.527586987608857	223
CCLE	GDSC	PD-0332991	AUC_IC50	spearman	0.369075393458802	0.001	0.001	0.255573926749768,0.470616303734418	223
CCLE	GDSC	PD-0332991	AUC_EC50_adj	pearson	0.30776093362958	0.001	0.001	0.169729902953647,0.442796099978079	223
CCLE	GDSC	PD-0332991	AUC_EC50_adj	spearman	0.276167357465165	0.001	0.001	0.14883493606349,0.398344136588934	223
CCLE	GDSC	PD-0332991	AUC_IC50_adj	pearson	0.403019015327506	0.001	0.001	0.243410827033556,0.528362379870353	223
CCLE	GDSC	PD-0332991	AUC_IC50_adj	spearman	0.369397241345586	0.001	0.001	0.248804682101207,0.478873798656488	223
CCLE	GDSC	PLX-4720	EC50	pearson	NA	NA	NA	NA	276
CCLE	GDSC	PLX-4720	EC50	spearman	0.330490282308539	0.001	0.001	0.185876901816911,0.459874584858052	276
CCLE	GDSC	PLX-4720	IC50	pearson	NA	NA	NA	NA	276
CCLE	GDSC	PLX-4720	IC50	spearman	0.449923206306081	0.001	0.001	0.291915480281708,0.602809639698484	276
CCLE	GDSC	PLX-4720	AUC_EC50	pearson	0.601464819810045	0.001	0.001	0.467119271735774,0.713262091277265	276
CCLE	GDSC	PLX-4720	AUC_EC50	spearman	0.440762797769965	0.001	0.001	0.331830743129057,0.537534742120157	276
CCLE	GDSC	PLX-4720	AUC_IC50	pearson	0.661164391513058	0.001	0.001	0.525027383917904,0.764753900165092	276
CCLE	GDSC	PLX-4720	AUC_IC50	spearman	0.402720623666993	0.001	0.001	0.294520666489254,0.505709738556767	276
CCLE	GDSC	PLX-4720	AUC_EC50_adj	pearson	0.612959901010128	0.001	0.001	0.465949371092936,0.714001085307182	276
CCLE	GDSC	PLX-4720	AUC_EC50_adj	spearman	0.446218518571367	0.001	0.001	0.331942504984273,0.547226279017547	276
CCLE	GDSC	PLX-4720	AUC_IC50_adj	pearson	0.669382359786182	0.001	0.001	0.528368207388896,0.771002630778475	276
CCLE	GDSC	PLX-4720	AUC_IC50_adj	spearman	0.394912398460359	0.001	0.001	0.28599148207499,0.502508607957715	276
CCLE	GDSC	Selumetinib	EC50	pearson	NA	NA	NA	NA	265
CCLE	GDSC	Selumetinib	EC50	spearman	0.312045830011027	0.001	0.001	0.189604675821274,0.440777686650061	265
CCLE	GDSC	Selumetinib	IC50	pearson	NA	NA	NA	NA	265
CCLE	GDSC	Selumetinib	IC50	spearman	0.408160120920361	0.001	0.001	0.284719378511243,0.528129844857089	265
CCLE	GDSC	Selumetinib	AUC_EC50	pearson	0.40641493571643	0.001	0.001	0.281121418487504,0.514203628181525	265
CCLE	GDSC	Selumetinib	AUC_EC50	spearman	0.360234849559577	0.001	0.001	0.243365064634335,0.466337484829853	265
CCLE	GDSC	Selumetinib	AUC_IC50	pearson	0.439163717005222	0.001	0.001	0.315836491486327,0.554076424046819	265
CCLE	GDSC	Selumetinib	AUC_IC50	spearman	0.36852235141709	0.001	0.001	0.254809335152312,0.472180831829833	265
CCLE	GDSC	Selumetinib	AUC_EC50_adj	pearson	0.401365760519793	0.001	0.001	0.280024405794334,0.518837171250315	265
CCLE	GDSC	Selumetinib	AUC_EC50_adj	spearman	0.352775377551942	0.001	0.001	0.240605211602488,0.455893789075515	265
CCLE	GDSC	Selumetinib	AUC_IC50_adj	pearson	0.428310242570625	0.001	0.001	0.30265278315376,0.553876096956376	265
CCLE	GDSC	Selumetinib	AUC_IC50_adj	spearman	0.357942040742179	0.001	0.001	0.245289410957515,0.47516918588803	265
CCLE	GDSC	Crizotinib	EC50	pearson	NA	NA	NA	NA	89
CCLE	GDSC	Crizotinib	EC50	spearman	0.21198255021027	0.028	0.035	-0.0429812669521738,0.450543587950665	89
CCLE	GDSC	Crizotinib	IC50	pearson	NA	NA	NA	NA	89
CCLE	GDSC	Crizotinib	IC50	spearman	0.298606480199836	0.004	0.001	0.0145771260606411,0.520485834480632	89
CCLE	GDSC	Crizotinib	AUC_EC50	pearson	0.547492305447174	0.001	0.001	0.27313224357591,0.713772908722529	89
CCLE	GDSC	Crizotinib	AUC_EC50	spearman	0.23003064351379	0.019	0.012	0.0185439986500983,0.441615588770093	89
CCLE	GDSC	Crizotinib	AUC_IC50	pearson	0.59577208142951	0.001	0.001	0.284403582403881,0.768764962173889	89
CCLE	GDSC	Crizotinib	AUC_IC50	spearman	0.257286346612189	0.00600000000000001	0.00800000000000001	0.0284734469935661,0.458869272673247	89
CCLE	GDSC	Crizotinib	AUC_EC50_adj	pearson	0.609275941401354	0.001	0.001	0.168705684588829,0.795343558487572	89
CCLE	GDSC	Crizotinib	AUC_EC50_adj	spearman	0.224123255022131	0.016	0.023	-0.00390608516586582,0.4296985595289	89
CCLE	GDSC	Crizotinib	AUC_IC50_adj	pearson	0.691072301734313	0.001	0.001	0.252379976441352,0.864762284172538	89
CCLE	GDSC	Crizotinib	AUC_IC50_adj	spearman	0.311819536353942	0.001	0.001	0.100422078329721,0.508912476030303	89
CCLE	GDSC	Erlotinib	EC50	pearson	NA	NA	NA	NA	78
CCLE	GDSC	Erlotinib	EC50	spearman	0.287717245032181	0.014	0.00902708124373119	-0.00133151110378537,0.530437465942034	78
CCLE	GDSC	Erlotinib	IC50	pearson	NA	NA	NA	NA	78
CCLE	GDSC	Erlotinib	IC50	spearman	0.242843904251197	0.048	0.0354535974973931	-0.0658909230677873,0.515994115403913	78
CCLE	GDSC	Erlotinib	AUC_EC50	pearson	0.329417569277837	0.005	0.00600000000000001	0.141475128019504,0.500718872577859	78
CCLE	GDSC	Erlotinib	AUC_EC50	spearman	0.316329240379873	0.001	0.001	0.100713456356537,0.529088533372865	78
CCLE	GDSC	Erlotinib	AUC_IC50	pearson	0.382648904941085	0.002	0.001	0.203877931855036,0.550074542246711	78
CCLE	GDSC	Erlotinib	AUC_IC50	spearman	0.384311890641004	0.001	0.001	0.154930766918114,0.579770482784401	78
CCLE	GDSC	Erlotinib	AUC_EC50_adj	pearson	0.365668866474256	0.001	0.003	0.169774947693138,0.517524836436667	78
CCLE	GDSC	Erlotinib	AUC_EC50_adj	spearman	0.339091288458377	0.002	0.001	0.107998342930428,0.534291108502346	78
CCLE	GDSC	Erlotinib	AUC_IC50_adj	pearson	0.42209460481157	0.003	0.001	0.243854557322059,0.621518256910102	78
CCLE	GDSC	Erlotinib	AUC_IC50_adj	spearman	0.415906532905332	0.001	0.001	0.196989999757704,0.618422960946514	78
CCLE	GDSC	Lapatinib	EC50	pearson	NA	NA	NA	NA	84
CCLE	GDSC	Lapatinib	EC50	spearman	0.266664065131209	0.00800000000000001	0.011	-0.0192605054100396,0.489201329811897	84
CCLE	GDSC	Lapatinib	IC50	pearson	NA	NA	NA	NA	84
CCLE	GDSC	Lapatinib	IC50	spearman	0.290191409555618	0.00600000000000001	0.0122199592668024	-0.0625190428912626,0.516268452871035	84
CCLE	GDSC	Lapatinib	AUC_EC50	pearson	0.502082640288948	0.001	0.001	0.280721078723613,0.689197131808069	84
CCLE	GDSC	Lapatinib	AUC_EC50	spearman	0.433512200060747	0.001	0.001	0.232380051366499,0.621265163438442	84
CCLE	GDSC	Lapatinib	AUC_IC50	pearson	0.571969437403545	0.001	0.001	0.312495234156878,0.761828382061424	84
CCLE	GDSC	Lapatinib	AUC_IC50	spearman	0.502541257466842	0.001	0.001	0.288193808026767,0.673365775696513	84
CCLE	GDSC	Lapatinib	AUC_EC50_adj	pearson	0.488415098742963	0.002	0.001	0.237740030371917,0.701847446697179	84
CCLE	GDSC	Lapatinib	AUC_EC50_adj	spearman	0.411076237724005	0.001	0.001	0.21713413842146,0.589645003090523	84
CCLE	GDSC	Lapatinib	AUC_IC50_adj	pearson	0.555235040669652	0.001	0.001	0.218510517024236,0.789826202891971	84
CCLE	GDSC	Lapatinib	AUC_IC50_adj	spearman	0.474408951147093	0.001	0.001	0.261846077050395,0.653106841268088	84
CCLE	GDSC	Paclitaxel	EC50	pearson	NA	NA	NA	NA	86
CCLE	GDSC	Paclitaxel	EC50	spearman	0.364899716974552	0.001	0.001	0.154150636209579,0.551775936877162	86
CCLE	GDSC	Paclitaxel	IC50	pearson	NA	NA	NA	NA	86
CCLE	GDSC	Paclitaxel	IC50	spearman	0.384939512679254	0.001	0.001	0.1738446488326,0.540056982025556	86
CCLE	GDSC	Paclitaxel	AUC_EC50	pearson	0.215424586169339	0.031	0.022	0.0200837437146184,0.402614546973992	86
CCLE	GDSC	Paclitaxel	AUC_EC50	spearman	0.318118779187698	0.003	0.005	0.0855427998013364,0.522689646245438	86
CCLE	GDSC	Paclitaxel	AUC_IC50	pearson	0.181796723934817	0.049	0.054	-0.0119510282750547,0.3643190214581	86
CCLE	GDSC	Paclitaxel	AUC_IC50	spearman	0.264738902778433	0.00600000000000001	0.00700000000000001	0.0371181206320263,0.466583999483017	86
CCLE	GDSC	Paclitaxel	AUC_EC50_adj	pearson	0.387664522501089	0.001	0.001	0.194741316008443,0.558976719521726	86
CCLE	GDSC	Paclitaxel	AUC_EC50_adj	spearman	0.412727015425256	0.001	0.001	0.197434538201462,0.603002330129639	86
CCLE	GDSC	Paclitaxel	AUC_IC50_adj	pearson	0.379825692363655	0.001	0.001	0.175548283183613,0.565381998880152	86
CCLE	GDSC	Paclitaxel	AUC_IC50_adj	spearman	0.382329355158262	0.001	0.001	0.177556835775882,0.565840363406323	86
CCLE	GDSC	PHA-665752	EC50	pearson	NA	NA	NA	NA	89
CCLE	GDSC	PHA-665752	EC50	spearman	0.307378418632729	0.00700000000000001	0.00914634146341464	-0.0242302483871886,0.540189590085618	89
CCLE	GDSC	PHA-665752	IC50	pearson	NA	NA	NA	NA	89
CCLE	GDSC	PHA-665752	IC50	spearman	0.280633733884774	0.016	0.0131445904954499	-0.0445383314103064,0.534224874252168	89
CCLE	GDSC	PHA-665752	AUC_EC50	pearson	0.0433689458687783	0.319	0.32	-0.185918654312897,0.268868162293741	89
CCLE	GDSC	PHA-665752	AUC_EC50	spearman	0.0337078651685393	0.388	0.386	-0.178457749655544,0.236313898169693	89
CCLE	GDSC	PHA-665752	AUC_IC50	pearson	0.0662212579780652	0.248	0.262	-0.177222039549214,0.303784348002015	89
CCLE	GDSC	PHA-665752	AUC_IC50	spearman	-0.0276132107592782	0.42	0.403	-0.240041276299208,0.196683956458094	89
CCLE	GDSC	PHA-665752	AUC_EC50_adj	pearson	0.0100541876783251	0.403	0.425	-0.178215982068643,0.226982278249958	89
CCLE	GDSC	PHA-665752	AUC_EC50_adj	spearman	-0.0590057882192714	0.306	0.304	-0.286161245541594,0.158129235213584	89
CCLE	GDSC	PHA-665752	AUC_IC50_adj	pearson	-0.00358498384610673	0.55	0.531	-0.190166975259943,0.222885867338623	89
CCLE	GDSC	PHA-665752	AUC_IC50_adj	spearman	-0.0541664138519056	0.31	0.322	-0.263421244349791,0.181158447317621	89
CCLE	GDSC	Saracatinib	EC50	pearson	NA	NA	NA	NA	89
CCLE	GDSC	Saracatinib	EC50	spearman	0.267755955844089	0.01	0.00800000000000001	0.0379887391174522,0.49168208383203	89
CCLE	GDSC	Saracatinib	IC50	pearson	NA	NA	NA	NA	89
CCLE	GDSC	Saracatinib	IC50	spearman	0.293705792145454	0.00700000000000001	0.004	0.02797738349492,0.528372531869356	89
CCLE	GDSC	Saracatinib	AUC_EC50	pearson	0.497782010504165	0.001	0.001	0.27321329150932,0.69066813904544	89
CCLE	GDSC	Saracatinib	AUC_EC50	spearman	0.42184201566224	0.001	0.001	0.22967906581581,0.593217705126398	89
CCLE	GDSC	Saracatinib	AUC_IC50	pearson	0.481880399088655	0.001	0.001	0.249333113753187,0.686481374994366	89
CCLE	GDSC	Saracatinib	AUC_IC50	spearman	0.41220633299285	0.001	0.001	0.198999053054913,0.594520317813195	89
CCLE	GDSC	Saracatinib	AUC_EC50_adj	pearson	0.477431978265954	0.001	0.001	0.234196442661464,0.681094279121299	89
CCLE	GDSC	Saracatinib	AUC_EC50_adj	spearman	0.397395301327886	0.001	0.001	0.191470181812625,0.574590236795346	89
CCLE	GDSC	Saracatinib	AUC_IC50_adj	pearson	0.496823354897411	0.001	0.001	0.223089226015816,0.717598840275378	89
CCLE	GDSC	Saracatinib	AUC_IC50_adj	spearman	0.37269694210306	0.001	0.001	0.154742582415594,0.557103240471294	89
CCLE	GDSC	Sorafenib	EC50	pearson	NA	NA	NA	NA	85
CCLE	GDSC	Sorafenib	EC50	spearman	0.222537822948811	0.021	0.014	-0.0242527004248056,0.431547073657934	85
CCLE	GDSC	Sorafenib	IC50	pearson	NA	NA	NA	NA	85
CCLE	GDSC	Sorafenib	IC50	spearman	0.241514666821183	0.022	0.017	0.0254741881501943,0.464333745910885	85
CCLE	GDSC	Sorafenib	AUC_EC50	pearson	0.325701732166109	0.001	0.001	0.0569354680692675,0.541554024172018	85
CCLE	GDSC	Sorafenib	AUC_EC50	spearman	0.132558139534884	0.132	0.095	-0.0814330383981273,0.344800595623959	85
CCLE	GDSC	Sorafenib	AUC_IC50	pearson	0.382489420305472	0.001	0.001	0.105228682394116,0.587028214339138	85
CCLE	GDSC	Sorafenib	AUC_IC50	spearman	0.225444596443228	0.022	0.014	-0.0181045068767671,0.429615537372136	85
CCLE	GDSC	Sorafenib	AUC_EC50_adj	pearson	0.350984090689421	0.00700000000000001	0.001	0.0475113738276837,0.588674638147063	85
CCLE	GDSC	Sorafenib	AUC_EC50_adj	spearman	0.114989251514559	0.157	0.153	-0.10728375619439,0.322295020305908	85
CCLE	GDSC	Sorafenib	AUC_IC50_adj	pearson	0.465180108621838	0.001	0.001	0.153139369060697,0.669793220652346	85
CCLE	GDSC	Sorafenib	AUC_IC50_adj	spearman	0.212605042016807	0.028	0.019	-0.00395904938567805,0.434731165689518	85
CCLE	GDSC	TAE684	EC50	pearson	NA	NA	NA	NA	89
CCLE	GDSC	TAE684	EC50	spearman	0.350091813484028	0.001	0.001	0.15346004990481,0.534057990671692	89
CCLE	GDSC	TAE684	IC50	pearson	NA	NA	NA	NA	89
CCLE	GDSC	TAE684	IC50	spearman	0.319111664147044	0.001	0.003	0.0980769917200547,0.489142665945525	89
CCLE	GDSC	TAE684	AUC_EC50	pearson	0.395136312901422	0.001	0.001	0.196709064721532,0.558435537583564	89
CCLE	GDSC	TAE684	AUC_EC50	spearman	0.35859720803541	0.001	0.001	0.161128370241479,0.52843392661602	89
CCLE	GDSC	TAE684	AUC_IC50	pearson	0.40423173526689	0.001	0.001	0.218715137456295,0.567119627359637	89
CCLE	GDSC	TAE684	AUC_IC50	spearman	0.360691181477698	0.001	0.001	0.159876761830952,0.54470249255407	89
CCLE	GDSC	TAE684	AUC_EC50_adj	pearson	0.307177690057213	0.004	0.005	0.0945143572100551,0.499942382920901	89
CCLE	GDSC	TAE684	AUC_EC50_adj	spearman	0.298757235274089	0.003	0.002	0.100405743202526,0.486300933781075	89
CCLE	GDSC	TAE684	AUC_IC50_adj	pearson	0.368353564844085	0.001	0.001	0.128683808962449,0.557635913787698	89
CCLE	GDSC	TAE684	AUC_IC50_adj	spearman	0.34019986725848	0.001	0.001	0.135946493442538,0.516643286817015	89
CCLE	CTRP	All	EC50	pearson	0.208612646816966	0.001	0.001	0.158642917831268,0.273431921371493	3296
CCLE	CTRP	All	EC50	spearman	0.673328650080881	0.001	0.001	0.655202540028578,0.691068435777994	7028
CCLE	CTRP	All	IC50	pearson	0.359772391156448	0.001	0.001	0.290496850609271,0.4330893045159	2973
CCLE	CTRP	All	IC50	spearman	0.661079017583458	0.001	0.001	0.643231878915937,0.67905891351933	7028
CCLE	CTRP	All	AUC_EC50	pearson	0.570038970946726	0.001	0.001	0.553433432212066,0.586885219583645	7028
CCLE	CTRP	All	AUC_EC50	spearman	0.554601750972348	0.001	0.001	0.536855444850345,0.572237463181431	7028
CCLE	CTRP	All	AUC_IC50	pearson	0.601742562982791	0.001	0.001	0.585255676587254,0.617213950469567	7028
CCLE	CTRP	All	AUC_IC50	spearman	0.586190687367314	0.001	0.001	0.568347173664337,0.603846561914939	7028
CCLE	CTRP	All	AUC_EC50_adj	pearson	0.815147200260064	0.001	0.001	0.80541622270855,0.824292646872583	7028
CCLE	CTRP	All	AUC_EC50_adj	spearman	0.749404516976468	0.001	0.001	0.735972321089487,0.762197029338611	7028
CCLE	CTRP	All	AUC_IC50_adj	pearson	0.822621978518856	0.001	0.001	0.812574354228647,0.831355004533551	7028
CCLE	CTRP	All	AUC_IC50_adj	spearman	0.750664665910584	0.001	0.001	0.737410725583629,0.763150247098981	7028
CCLE	CTRP	17-AAG	EC50	pearson	NA	NA	NA	NA	441
CCLE	CTRP	17-AAG	EC50	spearman	0.648342506887588	0.001	0.001	0.563695673879057,0.720042321223182	441
CCLE	CTRP	17-AAG	IC50	pearson	NA	NA	NA	NA	441
CCLE	CTRP	17-AAG	IC50	spearman	0.659982812042382	0.001	0.001	0.593072694853526,0.720576000950058	441
CCLE	CTRP	17-AAG	AUC_EC50	pearson	0.649532760830433	0.001	0.001	0.584114308977066,0.711217557007669	441
CCLE	CTRP	17-AAG	AUC_EC50	spearman	0.692517706383253	0.001	0.001	0.631432125584094,0.748752274986471	441
CCLE	CTRP	17-AAG	AUC_IC50	pearson	0.621009414945855	0.001	0.001	0.530200111734073,0.697486728653805	441
CCLE	CTRP	17-AAG	AUC_IC50	spearman	0.667568286055681	0.001	0.001	0.601499441529831,0.727706830496902	441
CCLE	CTRP	17-AAG	AUC_EC50_adj	pearson	0.649425186244222	0.001	0.001	0.585488871704014,0.709965090452608	441
CCLE	CTRP	17-AAG	AUC_EC50_adj	spearman	0.692084246285927	0.001	0.001	0.634172483882033,0.749661715009795	441
CCLE	CTRP	17-AAG	AUC_IC50_adj	pearson	0.62648668018163	0.001	0.001	0.542885675027118,0.70349801206038	441
CCLE	CTRP	17-AAG	AUC_IC50_adj	spearman	0.670987415945399	0.001	0.001	0.603204198743776,0.733404137655529	441
CCLE	CTRP	Crizotinib	EC50	pearson	NA	NA	NA	NA	424
CCLE	CTRP	Crizotinib	EC50	spearman	0.436060078737031	0.001	0.001	0.349559641740561,0.518694211225267	424
CCLE	CTRP	Crizotinib	IC50	pearson	NA	NA	NA	NA	424
CCLE	CTRP	Crizotinib	IC50	spearman	0.42769544717378	0.001	0.001	0.341891891897132,0.512465528086221	424
CCLE	CTRP	Crizotinib	AUC_EC50	pearson	0.324422139696774	0.001	0.001	0.201497705129987,0.429361389504481	424
CCLE	CTRP	Crizotinib	AUC_EC50	spearman	0.372513440542817	0.001	0.001	0.284270113300199,0.454330201996767	424
CCLE	CTRP	Crizotinib	AUC_IC50	pearson	0.289887993192748	0.001	0.001	0.156968844755335,0.405304279610239	424
CCLE	CTRP	Crizotinib	AUC_IC50	spearman	0.330479766374635	0.001	0.001	0.234793279360328,0.41715475779697	424
CCLE	CTRP	Crizotinib	AUC_EC50_adj	pearson	0.546702118670418	0.001	0.001	0.462978816879291,0.625916315113264	424
CCLE	CTRP	Crizotinib	AUC_EC50_adj	spearman	0.484379688447037	0.001	0.001	0.398613538180654,0.560146450751713	424
CCLE	CTRP	Crizotinib	AUC_IC50_adj	pearson	0.511616274609816	0.001	0.001	0.422136471060858,0.595925743166919	424
CCLE	CTRP	Crizotinib	AUC_IC50_adj	spearman	0.430833825300493	0.001	0.001	0.338205823144124,0.515816893408018	424
CCLE	CTRP	Erlotinib	EC50	pearson	NA	NA	NA	NA	429
CCLE	CTRP	Erlotinib	EC50	spearman	0.333155533348062	0.001	0.001	0.24576469229045,0.424851687349996	429
CCLE	CTRP	Erlotinib	IC50	pearson	NA	NA	NA	NA	429
CCLE	CTRP	Erlotinib	IC50	spearman	0.491730937895777	0.001	0.001	0.395666567789298,0.579112408765546	429
CCLE	CTRP	Erlotinib	AUC_EC50	pearson	0.557353025182261	0.001	0.001	0.487786443771444,0.626759491504164	429
CCLE	CTRP	Erlotinib	AUC_EC50	spearman	0.530547783014638	0.001	0.001	0.456527215024688,0.601263579337834	429
CCLE	CTRP	Erlotinib	AUC_IC50	pearson	0.584912048919003	0.001	0.001	0.509836107022162,0.652789025177063	429
CCLE	CTRP	Erlotinib	AUC_IC50	spearman	0.528682423857386	0.001	0.001	0.450536530801984,0.599183095257799	429
CCLE	CTRP	Erlotinib	AUC_EC50_adj	pearson	0.696509028468275	0.001	0.001	0.633464476779518,0.755926338600125	429
CCLE	CTRP	Erlotinib	AUC_EC50_adj	spearman	0.599672251193842	0.001	0.001	0.526908975092158,0.664733778032107	429
CCLE	CTRP	Erlotinib	AUC_IC50_adj	pearson	0.719142637778784	0.001	0.001	0.648086397941411,0.775581630768709	429
CCLE	CTRP	Erlotinib	AUC_IC50_adj	spearman	0.592371519595435	0.001	0.001	0.520429739625039,0.657785265381243	429
CCLE	CTRP	L-685458	EC50	pearson	NA	NA	NA	NA	423
CCLE	CTRP	L-685458	EC50	spearman	0.164098570335009	0.001	0.001	0.0536294896301854,0.273779444223243	423
CCLE	CTRP	L-685458	IC50	pearson	NA	NA	NA	NA	423
CCLE	CTRP	L-685458	IC50	spearman	0.192768056627773	0.001	0.001	0.0723560254223314,0.316902222727788	423
CCLE	CTRP	L-685458	AUC_EC50	pearson	0.228667727476106	0.001	0.001	0.0903199293745672,0.364066383738626	423
CCLE	CTRP	L-685458	AUC_EC50	spearman	0.125270033191774	0.00700000000000001	0.00600000000000001	0.0226728304587816,0.217450646659144	423
CCLE	CTRP	L-685458	AUC_IC50	pearson	0.199308394824106	0.001	0.001	0.0424799536578623,0.355723126655222	423
CCLE	CTRP	L-685458	AUC_IC50	spearman	0.121731211248281	0.00600000000000001	0.01	0.031568463395057,0.209302861955912	423
CCLE	CTRP	L-685458	AUC_EC50_adj	pearson	0.13183381370493	0.003	0.00800000000000001	0.0162899438835715,0.253346237146853	423
CCLE	CTRP	L-685458	AUC_EC50_adj	spearman	0.0712681658296341	0.0659999999999999	0.089	-0.0219341960915604,0.162832373164589	423
CCLE	CTRP	L-685458	AUC_IC50_adj	pearson	0.0699841406875393	0.083	0.0659999999999999	-0.0384997048355362,0.200018451855535	423
CCLE	CTRP	L-685458	AUC_IC50_adj	spearman	0.0620670436838787	0.108	0.089	-0.0352407000108755,0.158313581764498	423
CCLE	CTRP	Lapatinib	EC50	pearson	NA	NA	NA	NA	410
CCLE	CTRP	Lapatinib	EC50	spearman	0.387819242439689	0.001	0.001	0.293411459729194,0.477109236541444	410
CCLE	CTRP	Lapatinib	IC50	pearson	NA	NA	NA	NA	410
CCLE	CTRP	Lapatinib	IC50	spearman	0.386654160800896	0.001	0.001	0.288617592331946,0.473206806114263	410
CCLE	CTRP	Lapatinib	AUC_EC50	pearson	0.434029329707491	0.001	0.001	0.337401870213983,0.514089937653831	410
CCLE	CTRP	Lapatinib	AUC_EC50	spearman	0.365586568542144	0.001	0.001	0.275280154818184,0.452212502504924	410
CCLE	CTRP	Lapatinib	AUC_IC50	pearson	0.420488427303957	0.001	0.001	0.330427959325652,0.507251991645966	410
CCLE	CTRP	Lapatinib	AUC_IC50	spearman	0.321999535987722	0.001	0.001	0.223775724419128,0.411829131458447	410
CCLE	CTRP	Lapatinib	AUC_EC50_adj	pearson	0.622079025318559	0.001	0.001	0.534603100435757,0.698905553472961	410
CCLE	CTRP	Lapatinib	AUC_EC50_adj	spearman	0.484144404451558	0.001	0.001	0.398689844237361,0.562713135678216	410
CCLE	CTRP	Lapatinib	AUC_IC50_adj	pearson	0.626374655735528	0.001	0.001	0.536064961861351,0.707709128971984	410
CCLE	CTRP	Lapatinib	AUC_IC50_adj	spearman	0.453628842172514	0.001	0.001	0.364096573237931,0.538555958750121	410
CCLE	CTRP	Nilotinib	EC50	pearson	NA	NA	NA	NA	342
CCLE	CTRP	Nilotinib	EC50	spearman	0.126141424997533	0.017	0.011	0.00787663509124316,0.23828973231273	342
CCLE	CTRP	Nilotinib	IC50	pearson	NA	NA	NA	NA	342
CCLE	CTRP	Nilotinib	IC50	spearman	0.0824829901160323	0.0600000000000001	0.079	-0.0353302381961961,0.206797706171756	342
CCLE	CTRP	Nilotinib	AUC_EC50	pearson	0.156417222191294	0.005	0.001	0.00934000874343773,0.279998846897962	342
CCLE	CTRP	Nilotinib	AUC_EC50	spearman	0.0590678623664314	0.155	0.147	-0.0481792932329589,0.173273827296339	342
CCLE	CTRP	Nilotinib	AUC_IC50	pearson	0.216219776262534	0.001	0.001	0.0616148748438674,0.348978297380344	342
CCLE	CTRP	Nilotinib	AUC_IC50	spearman	0.129998075564757	0.00800000000000001	0.00700000000000001	0.0227002823378469,0.232658595241108	342
CCLE	CTRP	Nilotinib	AUC_EC50_adj	pearson	0.439856909770679	0.001	0.001	0.245784305161562,0.590710802611666	342
CCLE	CTRP	Nilotinib	AUC_EC50_adj	spearman	0.143750140547606	0.004	0.003	0.0318248976231426,0.253515874391098	342
CCLE	CTRP	Nilotinib	AUC_IC50_adj	pearson	0.523956054458247	0.001	0.001	0.27715230068433,0.668451298446674	342
CCLE	CTRP	Nilotinib	AUC_IC50_adj	spearman	0.155870075890708	0.002	0.003	0.0423994643707906,0.266021421911171	342
CCLE	CTRP	Nutlin-3	EC50	pearson	NA	NA	NA	NA	428
CCLE	CTRP	Nutlin-3	EC50	spearman	0.323870637630511	0.001	0.001	0.232116573120636,0.410025585907523	428
CCLE	CTRP	Nutlin-3	IC50	pearson	NA	NA	NA	NA	428
CCLE	CTRP	Nutlin-3	IC50	spearman	0.336377014664529	0.001	0.001	0.23909460157154,0.408353797168244	428
CCLE	CTRP	Nutlin-3	AUC_EC50	pearson	0.345410545856459	0.001	0.001	0.236308884283971,0.439853528415438	428
CCLE	CTRP	Nutlin-3	AUC_EC50	spearman	0.275811963944788	0.001	0.001	0.184871381513643,0.359012503317353	428
CCLE	CTRP	Nutlin-3	AUC_IC50	pearson	0.360549826334326	0.001	0.001	0.253857384856004,0.450955927892504	428
CCLE	CTRP	Nutlin-3	AUC_IC50	spearman	0.283836038204286	0.001	0.001	0.177439473224103,0.37660032765199	428
CCLE	CTRP	Nutlin-3	AUC_EC50_adj	pearson	0.426461339564582	0.001	0.001	0.292226375113887,0.549394603701085	428
CCLE	CTRP	Nutlin-3	AUC_EC50_adj	spearman	0.340320886652046	0.001	0.001	0.258691176926266,0.420050132155042	428
CCLE	CTRP	Nutlin-3	AUC_IC50_adj	pearson	0.452084424679275	0.001	0.001	0.322063372574474,0.582511891712852	428
CCLE	CTRP	Nutlin-3	AUC_IC50_adj	spearman	0.319928026471875	0.001	0.001	0.230587849287986,0.402170772228039	428
CCLE	CTRP	Paclitaxel	EC50	pearson	NA	NA	NA	NA	423
CCLE	CTRP	Paclitaxel	EC50	spearman	0.342916354279731	0.001	0.001	0.257017379215471,0.420553314023665	423
CCLE	CTRP	Paclitaxel	IC50	pearson	NA	NA	NA	NA	423
CCLE	CTRP	Paclitaxel	IC50	spearman	0.490549316821277	0.001	0.001	0.412899436171352,0.565672807827363	423
CCLE	CTRP	Paclitaxel	AUC_EC50	pearson	0.597995936025795	0.001	0.001	0.517157365533156,0.671003487553898	423
CCLE	CTRP	Paclitaxel	AUC_EC50	spearman	0.653917610506829	0.001	0.001	0.582383367911836,0.710853808394972	423
CCLE	CTRP	Paclitaxel	AUC_IC50	pearson	0.571260835255747	0.001	0.001	0.488542496308267,0.639460311305659	423
CCLE	CTRP	Paclitaxel	AUC_IC50	spearman	0.653809480321892	0.001	0.001	0.588232157113206,0.716794847334523	423
CCLE	CTRP	Paclitaxel	AUC_EC50_adj	pearson	0.598799487727156	0.001	0.001	0.516789263923653,0.671443945924286	423
CCLE	CTRP	Paclitaxel	AUC_EC50_adj	spearman	0.655852221234993	0.001	0.001	0.581865868142061,0.716993731900172	423
CCLE	CTRP	Paclitaxel	AUC_IC50_adj	pearson	0.582938259497505	0.001	0.001	0.509688341795746,0.656859769109112	423
CCLE	CTRP	Paclitaxel	AUC_IC50_adj	spearman	0.653434512745092	0.001	0.001	0.578341258845943,0.717116955638379	423
CCLE	CTRP	Panobinostat	EC50	pearson	NA	NA	NA	NA	425
CCLE	CTRP	Panobinostat	EC50	spearman	0.581343825602531	0.001	0.001	0.510967295600782,0.646516052898307	425
CCLE	CTRP	Panobinostat	IC50	pearson	NA	NA	NA	NA	425
CCLE	CTRP	Panobinostat	IC50	spearman	0.618425600854717	0.001	0.001	0.549429783509097,0.68497866538794	425
CCLE	CTRP	Panobinostat	AUC_EC50	pearson	0.323940892856627	0.001	0.001	0.221512457655854,0.462628938003941	425
CCLE	CTRP	Panobinostat	AUC_EC50	spearman	0.442955714308046	0.001	0.001	0.364216145245884,0.515714365336011	425
CCLE	CTRP	Panobinostat	AUC_IC50	pearson	0.26576729197124	0.001	0.001	0.138706759726296,0.446262658709288	425
CCLE	CTRP	Panobinostat	AUC_IC50	spearman	0.65710978412093	0.001	0.001	0.586698725148426,0.719178583699612	425
CCLE	CTRP	Panobinostat	AUC_EC50_adj	pearson	0.406480873567119	0.001	0.001	0.308166862756757,0.546803284087239	425
CCLE	CTRP	Panobinostat	AUC_EC50_adj	spearman	0.503719341576652	0.001	0.001	0.427554216366883,0.571836943201774	425
CCLE	CTRP	Panobinostat	AUC_IC50_adj	pearson	0.418473003774041	0.001	0.001	0.300595520607339,0.558929142857628	425
CCLE	CTRP	Panobinostat	AUC_IC50_adj	spearman	0.668460578561403	0.001	0.001	0.601994852752552,0.72874954297726	425
CCLE	CTRP	PLX-4720	EC50	pearson	NA	NA	NA	NA	418
CCLE	CTRP	PLX-4720	EC50	spearman	0.519680993939347	0.001	0.001	0.427441013168576,0.607538404747	418
CCLE	CTRP	PLX-4720	IC50	pearson	NA	NA	NA	NA	418
CCLE	CTRP	PLX-4720	IC50	spearman	0.471915657357196	0.001	0.001	0.358476379489566,0.579129494077201	418
CCLE	CTRP	PLX-4720	AUC_EC50	pearson	0.632032227447439	0.001	0.001	0.534658935282149,0.708030524310818	418
CCLE	CTRP	PLX-4720	AUC_EC50	spearman	0.50458859100833	0.001	0.001	0.415842764544613,0.587597998797678	418
CCLE	CTRP	PLX-4720	AUC_IC50	pearson	0.677230738138253	0.001	0.001	0.576799937090624,0.752450712618817	418
CCLE	CTRP	PLX-4720	AUC_IC50	spearman	0.535345195965765	0.001	0.001	0.452614737776258,0.609478143986699	418
CCLE	CTRP	PLX-4720	AUC_EC50_adj	pearson	0.715924325776562	0.001	0.001	0.624476315475616,0.788011757651364	418
CCLE	CTRP	PLX-4720	AUC_EC50_adj	spearman	0.497230345926514	0.001	0.001	0.408841926449468,0.574865737844287	418
CCLE	CTRP	PLX-4720	AUC_IC50_adj	pearson	0.727758108466496	0.001	0.001	0.626708401927885,0.806921284598013	418
CCLE	CTRP	PLX-4720	AUC_IC50_adj	spearman	0.514387474729443	0.001	0.001	0.427599749412336,0.591772795108882	418
CCLE	CTRP	RAF265	EC50	pearson	NA	NA	NA	NA	308
CCLE	CTRP	RAF265	EC50	spearman	0.303821331648877	0.001	0.001	0.193242558896953,0.416522569520687	308
CCLE	CTRP	RAF265	IC50	pearson	NA	NA	NA	NA	308
CCLE	CTRP	RAF265	IC50	spearman	0.301092784393334	0.001	0.001	0.193597787123686,0.406826833978282	308
CCLE	CTRP	RAF265	AUC_EC50	pearson	0.268992148703665	0.001	0.001	0.15308302766409,0.383252642844384	308
CCLE	CTRP	RAF265	AUC_EC50	spearman	0.279246448501058	0.001	0.001	0.169942497796646,0.383076613239129	308
CCLE	CTRP	RAF265	AUC_IC50	pearson	0.263488786175161	0.001	0.001	0.154174735718874,0.378243081839851	308
CCLE	CTRP	RAF265	AUC_IC50	spearman	0.273469012250202	0.001	0.001	0.159802980104673,0.376567741053226	308
CCLE	CTRP	RAF265	AUC_EC50_adj	pearson	0.402904475668869	0.001	0.001	0.2888325735781,0.505975494609143	308
CCLE	CTRP	RAF265	AUC_EC50_adj	spearman	0.42269788653521	0.001	0.001	0.322960637348108,0.527044140336067	308
CCLE	CTRP	RAF265	AUC_IC50_adj	pearson	0.400353115882242	0.001	0.001	0.284735943150212,0.494313380231814	308
CCLE	CTRP	RAF265	AUC_IC50_adj	spearman	0.403981079481538	0.001	0.001	0.309063013686227,0.506456357968595	308
CCLE	CTRP	Saracatinib	EC50	pearson	NA	NA	NA	NA	428
CCLE	CTRP	Saracatinib	EC50	spearman	0.500327143643457	0.001	0.001	0.420452251896581,0.574714617032929	428
CCLE	CTRP	Saracatinib	IC50	pearson	NA	NA	NA	NA	428
CCLE	CTRP	Saracatinib	IC50	spearman	0.512155757394677	0.001	0.001	0.425344614076525,0.590812711200816	428
CCLE	CTRP	Saracatinib	AUC_EC50	pearson	0.587805367117113	0.001	0.001	0.519460971080295,0.655624316411358	428
CCLE	CTRP	Saracatinib	AUC_EC50	spearman	0.533000169739866	0.001	0.001	0.45835854172489,0.607193626050777	428
CCLE	CTRP	Saracatinib	AUC_IC50	pearson	0.61568988460162	0.001	0.001	0.543491249162213,0.68515199854111	428
CCLE	CTRP	Saracatinib	AUC_IC50	spearman	0.560366093229583	0.001	0.001	0.488318956910612,0.628242832042706	428
CCLE	CTRP	Saracatinib	AUC_EC50_adj	pearson	0.682059922830322	0.001	0.001	0.610396736268547,0.741368133659639	428
CCLE	CTRP	Saracatinib	AUC_EC50_adj	spearman	0.605179407692048	0.001	0.001	0.529359334600875,0.664964539345377	428
CCLE	CTRP	Saracatinib	AUC_IC50_adj	pearson	0.693438631222674	0.001	0.001	0.627684494171269,0.753556478371612	428
CCLE	CTRP	Saracatinib	AUC_IC50_adj	spearman	0.611633273223368	0.001	0.001	0.539252524386835,0.678619584552147	428
CCLE	CTRP	Selumetinib	EC50	pearson	NA	NA	NA	NA	422
CCLE	CTRP	Selumetinib	EC50	spearman	0.537994803287989	0.001	0.001	0.458158277687611,0.614169754475619	422
CCLE	CTRP	Selumetinib	IC50	pearson	NA	NA	NA	NA	422
CCLE	CTRP	Selumetinib	IC50	spearman	0.614633330014437	0.001	0.001	0.540379603584001,0.681543437603327	422
CCLE	CTRP	Selumetinib	AUC_EC50	pearson	0.642321207963147	0.001	0.001	0.57792567583672,0.696592904256108	422
CCLE	CTRP	Selumetinib	AUC_EC50	spearman	0.625670739345595	0.001	0.001	0.561393535413272,0.683590773339407	422
CCLE	CTRP	Selumetinib	AUC_IC50	pearson	0.639865659507699	0.001	0.001	0.576397019907679,0.696627247201457	422
CCLE	CTRP	Selumetinib	AUC_IC50	spearman	0.623164131777688	0.001	0.001	0.559271857829224,0.680991734104748	422
CCLE	CTRP	Selumetinib	AUC_EC50_adj	pearson	0.770770795633945	0.001	0.001	0.721181252631888,0.812839995182838	422
CCLE	CTRP	Selumetinib	AUC_EC50_adj	spearman	0.750052524307121	0.001	0.001	0.699502340804457,0.791749211266646	422
CCLE	CTRP	Selumetinib	AUC_IC50_adj	pearson	0.75190398976668	0.001	0.001	0.699264238774482,0.798659981936154	422
CCLE	CTRP	Selumetinib	AUC_IC50_adj	spearman	0.728385274457188	0.001	0.001	0.676612608956095,0.77425398649419	422
CCLE	CTRP	Sorafenib	EC50	pearson	NA	NA	NA	NA	430
CCLE	CTRP	Sorafenib	EC50	spearman	0.064194892352418	0.086	0.091	-0.0323627917791589,0.161986311639133	430
CCLE	CTRP	Sorafenib	IC50	pearson	NA	NA	NA	NA	430
CCLE	CTRP	Sorafenib	IC50	spearman	0.147330979561182	0.004	0.003	0.0474613099071659,0.250560756638311	430
CCLE	CTRP	Sorafenib	AUC_EC50	pearson	0.108625838075426	0.017	0.013	0.00625633004438164,0.212141855790668	430
CCLE	CTRP	Sorafenib	AUC_EC50	spearman	0.063924603966691	0.096	0.107	-0.0360607141314988,0.166100504090385	430
CCLE	CTRP	Sorafenib	AUC_IC50	pearson	0.0934249353396843	0.019	0.028	-0.0036454559035958,0.188610746672008	430
CCLE	CTRP	Sorafenib	AUC_IC50	spearman	0.0608029088619338	0.108	0.102	-0.041260831442433,0.155856966403835	430
CCLE	CTRP	Sorafenib	AUC_EC50_adj	pearson	0.182521270766866	0.001	0.001	0.0666802658253702,0.293028819111116	430
CCLE	CTRP	Sorafenib	AUC_EC50_adj	spearman	0.0702632605476402	0.08	0.0669999999999999	-0.0277234249417121,0.169202181073781	430
CCLE	CTRP	Sorafenib	AUC_IC50_adj	pearson	0.201471366503778	0.001	0.001	0.0667708102452998,0.314467080333893	430
CCLE	CTRP	Sorafenib	AUC_IC50_adj	spearman	0.0931201244679557	0.027	0.023	-0.000420971662020986,0.194432180698731	430
CCLE	CTRP	TAE684	EC50	pearson	NA	NA	NA	NA	425
CCLE	CTRP	TAE684	EC50	spearman	0.462278458775189	0.001	0.001	0.375710286559118,0.536804353775709	425
CCLE	CTRP	TAE684	IC50	pearson	NA	NA	NA	NA	425
CCLE	CTRP	TAE684	IC50	spearman	0.49261736216834	0.001	0.001	0.410185538073557,0.569521387286376	425
CCLE	CTRP	TAE684	AUC_EC50	pearson	0.335722347392632	0.001	0.001	0.24462381037414,0.426033899178364	425
CCLE	CTRP	TAE684	AUC_EC50	spearman	0.393704334776696	0.001	0.001	0.307923943919142,0.47579008957246	425
CCLE	CTRP	TAE684	AUC_IC50	pearson	0.347327159001133	0.001	0.001	0.260550920914958,0.438579322807908	425
CCLE	CTRP	TAE684	AUC_IC50	spearman	0.397853089681262	0.001	0.001	0.307596776823849,0.481358576023411	425
CCLE	CTRP	TAE684	AUC_EC50_adj	pearson	0.504215888809761	0.001	0.001	0.418992458286679,0.575890708200812	425
CCLE	CTRP	TAE684	AUC_EC50_adj	spearman	0.510369386128089	0.001	0.001	0.419708925275448,0.58769775917087	425
CCLE	CTRP	TAE684	AUC_IC50_adj	pearson	0.512033586411869	0.001	0.001	0.42133225521027,0.5942977216593	425
CCLE	CTRP	TAE684	AUC_IC50_adj	spearman	0.509598099138672	0.001	0.001	0.428660721417491,0.591641860825948	425
CCLE	CTRP	Topotecan	EC50	pearson	NA	NA	NA	NA	437
CCLE	CTRP	Topotecan	EC50	spearman	0.621143966378558	0.001	0.001	0.553065852181243,0.677432537273947	437
CCLE	CTRP	Topotecan	IC50	pearson	NA	NA	NA	NA	437
CCLE	CTRP	Topotecan	IC50	spearman	0.671015836014768	0.001	0.001	0.606889817663197,0.725819459442764	437
CCLE	CTRP	Topotecan	AUC_EC50	pearson	0.550554312966121	0.001	0.001	0.454252734188611,0.635161662603104	437
CCLE	CTRP	Topotecan	AUC_EC50	spearman	0.610988151704427	0.001	0.001	0.541920446710613,0.666745933856355	437
CCLE	CTRP	Topotecan	AUC_IC50	pearson	0.560359610287553	0.001	0.001	0.47069974069278,0.645384285950445	437
CCLE	CTRP	Topotecan	AUC_IC50	spearman	0.667329602563435	0.001	0.001	0.596830611666124,0.723639103761595	437
CCLE	CTRP	Topotecan	AUC_EC50_adj	pearson	0.677137933657901	0.001	0.001	0.614449735791954,0.738682299101026	437
CCLE	CTRP	Topotecan	AUC_EC50_adj	spearman	0.716994290535887	0.001	0.001	0.659347456590096,0.765553573680681	437
CCLE	CTRP	Topotecan	AUC_IC50_adj	pearson	0.65967504481245	0.001	0.001	0.589269572402691,0.723672463814282	437
CCLE	CTRP	Topotecan	AUC_IC50_adj	spearman	0.707776265389857	0.001	0.001	0.647453959691898,0.758030179118959	437
CCLE	CTRP	Vandetanib	EC50	pearson	NA	NA	NA	NA	415
CCLE	CTRP	Vandetanib	EC50	spearman	0.440655806459449	0.001	0.001	0.353476640689717,0.525017338969551	415
CCLE	CTRP	Vandetanib	IC50	pearson	NA	NA	NA	NA	415
CCLE	CTRP	Vandetanib	IC50	spearman	0.460785000051987	0.001	0.001	0.374716916337138,0.54173709027005	415
CCLE	CTRP	Vandetanib	AUC_EC50	pearson	0.511282569681637	0.001	0.001	0.425350084529258,0.592636503479437	415
CCLE	CTRP	Vandetanib	AUC_EC50	spearman	0.455493546090717	0.001	0.001	0.364421987427883,0.538056251468516	415
CCLE	CTRP	Vandetanib	AUC_IC50	pearson	0.521746043574108	0.001	0.001	0.440526446324753,0.596430793461705	415
CCLE	CTRP	Vandetanib	AUC_IC50	spearman	0.463109293360734	0.001	0.001	0.380353615592936,0.544399454125651	415
CCLE	CTRP	Vandetanib	AUC_EC50_adj	pearson	0.638738989488769	0.001	0.001	0.562154467316927,0.705430580737434	415
CCLE	CTRP	Vandetanib	AUC_EC50_adj	spearman	0.544566056869619	0.001	0.001	0.46169268085917,0.616849968264536	415
CCLE	CTRP	Vandetanib	AUC_IC50_adj	pearson	0.649095589290985	0.001	0.001	0.580847369918809,0.713453668303674	415
CCLE	CTRP	Vandetanib	AUC_IC50_adj	spearman	0.552581335063555	0.001	0.001	0.477873266100977,0.618360861488353	415
CTRP	GDSC	All	EC50	pearson	0.165763175607995	0.001	0.001	0.135996461039158,0.201547468732468	7142
CTRP	GDSC	All	EC50	spearman	0.475640307321427	0.001	0.001	0.461502352884431,0.489756655012756	17253
CTRP	GDSC	All	IC50	pearson	0.276765991828535	0.001	0.001	0.241107596488324,0.316729525355635	5895
CTRP	GDSC	All	IC50	spearman	0.494074522846957	0.001	0.001	0.481129137562833,0.507758970786157	17253
CTRP	GDSC	All	AUC_EC50	pearson	0.433457895360103	0.001	0.001	0.421561018221117,0.445173972112544	17253
CTRP	GDSC	All	AUC_EC50	spearman	0.418676456093951	0.001	0.001	0.405899180405204,0.43165599138464	17253
CTRP	GDSC	All	AUC_IC50	pearson	0.450478417669486	0.001	0.001	0.437930112184595,0.462745396192459	17253
CTRP	GDSC	All	AUC_IC50	spearman	0.4402175317543	0.001	0.001	0.426958362625169,0.453730592314611	17253
CTRP	GDSC	All	AUC_EC50_adj	pearson	0.64000511534845	0.001	0.001	0.62996753139562,0.650212251039606	17253
CTRP	GDSC	All	AUC_EC50_adj	spearman	0.602323355274914	0.001	0.001	0.591271503374899,0.612057780568496	17253
CTRP	GDSC	All	AUC_IC50_adj	pearson	0.648023386337823	0.001	0.001	0.63793888570586,0.65916700787837	17253
CTRP	GDSC	All	AUC_IC50_adj	spearman	0.619419311808025	0.001	0.001	0.609292719410458,0.629526482662169	17253
CTRP	GDSC	17-AAG	EC50	pearson	NA	NA	NA	NA	395
CTRP	GDSC	17-AAG	EC50	spearman	0.543423374648296	0.001	0.001	0.458969645295572,0.622253266469804	395
CTRP	GDSC	17-AAG	IC50	pearson	NA	NA	NA	NA	395
CTRP	GDSC	17-AAG	IC50	spearman	0.385928005513177	0.001	0.001	0.287573690063015,0.469633233838272	395
CTRP	GDSC	17-AAG	AUC_EC50	pearson	0.151851147587393	0.002	0.001	0.0640268854403657,0.244395001964727	395
CTRP	GDSC	17-AAG	AUC_EC50	spearman	0.197820783170651	0.001	0.001	0.102194388027378,0.299871097476307	395
CTRP	GDSC	17-AAG	AUC_IC50	pearson	0.253440433499701	0.001	0.001	0.156854714556661,0.337661861944213	395
CTRP	GDSC	17-AAG	AUC_IC50	spearman	0.280927958502976	0.001	0.001	0.182073940087742,0.368226461908478	395
CTRP	GDSC	17-AAG	AUC_EC50_adj	pearson	0.543953473409132	0.001	0.001	0.476397515643041,0.607264607344524	395
CTRP	GDSC	17-AAG	AUC_EC50_adj	spearman	0.538514814663372	0.001	0.001	0.456605806826282,0.612501307551356	395
CTRP	GDSC	17-AAG	AUC_IC50_adj	pearson	0.532079670787049	0.001	0.001	0.459595996636444,0.596993195301518	395
CTRP	GDSC	17-AAG	AUC_IC50_adj	spearman	0.537629596276907	0.001	0.001	0.460039522179435,0.608291413541974	395
CTRP	GDSC	Afatinib	EC50	pearson	NA	NA	NA	NA	349
CTRP	GDSC	Afatinib	EC50	spearman	0.389824303364665	0.001	0.001	0.281465050830407,0.488219465441626	349
CTRP	GDSC	Afatinib	IC50	pearson	NA	NA	NA	NA	349
CTRP	GDSC	Afatinib	IC50	spearman	0.358786711587965	0.001	0.001	0.232503374046433,0.452819892113488	349
CTRP	GDSC	Afatinib	AUC_EC50	pearson	-0.0171336866188103	0.369	0.384	-0.118873434365582,0.0733950055351796	349
CTRP	GDSC	Afatinib	AUC_EC50	spearman	-0.0624466808756899	0.125	0.141	-0.160918254346407,0.0402238416981123	349
CTRP	GDSC	Afatinib	AUC_IC50	pearson	-0.000926749195595933	0.502	0.475	-0.0927663602697178,0.0926733846705963	349
CTRP	GDSC	Afatinib	AUC_IC50	spearman	-0.104838878145864	0.025	0.024	-0.205869513547797,0.00132798853411896	349
CTRP	GDSC	Afatinib	AUC_EC50_adj	pearson	0.631363630558354	0.001	0.001	0.557238555810069,0.700101837461659	349
CTRP	GDSC	Afatinib	AUC_EC50_adj	spearman	0.446040125306336	0.001	0.001	0.342412050995526,0.542110682383508	349
CTRP	GDSC	Afatinib	AUC_IC50_adj	pearson	0.707583804174005	0.001	0.001	0.636220210936547,0.777610361013136	349
CTRP	GDSC	Afatinib	AUC_IC50_adj	spearman	0.501315934708881	0.001	0.001	0.415373038302245,0.58948792178859	349
CTRP	GDSC	Axitinib	EC50	pearson	NA	NA	NA	NA	381
CTRP	GDSC	Axitinib	EC50	spearman	0.27531233725278	0.001	0.001	0.175943293851878,0.370046018268146	381
CTRP	GDSC	Axitinib	IC50	pearson	NA	NA	NA	NA	381
CTRP	GDSC	Axitinib	IC50	spearman	0.479886184088177	0.001	0.001	0.388471804183013,0.556032008815538	381
CTRP	GDSC	Axitinib	AUC_EC50	pearson	0.392513599996793	0.001	0.001	0.288344947134439,0.482926883679846	381
CTRP	GDSC	Axitinib	AUC_EC50	spearman	0.289757270283347	0.001	0.001	0.192989223404116,0.380724648828416	381
CTRP	GDSC	Axitinib	AUC_IC50	pearson	0.46479511179457	0.001	0.001	0.383807205612555,0.54047123017331	381
CTRP	GDSC	Axitinib	AUC_IC50	spearman	0.34690850973209	0.001	0.001	0.243685767670755,0.435250782509873	381
CTRP	GDSC	Axitinib	AUC_EC50_adj	pearson	0.62442164701017	0.001	0.001	0.481627665027881,0.715914732897573	381
CTRP	GDSC	Axitinib	AUC_EC50_adj	spearman	0.217331296663144	0.001	0.001	0.109032563167524,0.315436075970816	381
CTRP	GDSC	Axitinib	AUC_IC50_adj	pearson	0.726394925199311	0.001	0.001	0.597138724594357,0.80252108521776	381
CTRP	GDSC	Axitinib	AUC_IC50_adj	spearman	0.329250202370584	0.001	0.001	0.232155891840557,0.425776251862708	381
CTRP	GDSC	AZD6482	EC50	pearson	NA	NA	NA	NA	409
CTRP	GDSC	AZD6482	EC50	spearman	0.264158201530599	0.001	0.001	0.167695139526354,0.362367993958147	409
CTRP	GDSC	AZD6482	IC50	pearson	NA	NA	NA	NA	409
CTRP	GDSC	AZD6482	IC50	spearman	0.30037602322233	0.001	0.001	0.20715257645023,0.396214115403951	409
CTRP	GDSC	AZD6482	AUC_EC50	pearson	0.249832004540023	0.001	0.001	0.151854191016164,0.345199741485904	409
CTRP	GDSC	AZD6482	AUC_EC50	spearman	0.186439964500321	0.001	0.001	0.0957533932729,0.284424238627874	409
CTRP	GDSC	AZD6482	AUC_IC50	pearson	0.315165122861889	0.001	0.001	0.222962621737854,0.406712087068976	409
CTRP	GDSC	AZD6482	AUC_IC50	spearman	0.255550157328123	0.001	0.001	0.16701357665449,0.34246069181666	409
CTRP	GDSC	AZD6482	AUC_EC50_adj	pearson	0.437542705950406	0.001	0.001	0.356910777100205,0.512121201952269	409
CTRP	GDSC	AZD6482	AUC_EC50_adj	spearman	0.384642283934391	0.001	0.001	0.2906690208399,0.468993489346458	409
CTRP	GDSC	AZD6482	AUC_IC50_adj	pearson	0.474364683947714	0.001	0.001	0.39462265061054,0.543586094022567	409
CTRP	GDSC	AZD6482	AUC_IC50_adj	spearman	0.43937535961214	0.001	0.001	0.354513709012729,0.518466710008202	409
CTRP	GDSC	AZD7762	EC50	pearson	NA	NA	NA	NA	395
CTRP	GDSC	AZD7762	EC50	spearman	0.430303411730648	0.001	0.001	0.346098384635151,0.516164049698149	395
CTRP	GDSC	AZD7762	IC50	pearson	NA	NA	NA	NA	395
CTRP	GDSC	AZD7762	IC50	spearman	0.484780083971457	0.001	0.001	0.393987955097927,0.565775892774286	395
CTRP	GDSC	AZD7762	AUC_EC50	pearson	0.295411269795748	0.001	0.001	0.178666488916929,0.403461427260444	395
CTRP	GDSC	AZD7762	AUC_EC50	spearman	0.374271533688099	0.001	0.001	0.279064057095235,0.464497535692899	395
CTRP	GDSC	AZD7762	AUC_IC50	pearson	0.302506392610306	0.001	0.001	0.180304937935756,0.411584007811918	395
CTRP	GDSC	AZD7762	AUC_IC50	spearman	0.445373545257886	0.001	0.001	0.362117762684965,0.532136304588618	395
CTRP	GDSC	AZD7762	AUC_EC50_adj	pearson	0.523620694612505	0.001	0.001	0.444553814426123,0.600909980050196	395
CTRP	GDSC	AZD7762	AUC_EC50_adj	spearman	0.539363564320192	0.001	0.001	0.45981688048343,0.612150195890865	395
CTRP	GDSC	AZD7762	AUC_IC50_adj	pearson	0.518296002686525	0.001	0.001	0.439228296346687,0.596717784357345	395
CTRP	GDSC	AZD7762	AUC_IC50_adj	spearman	0.522742557620152	0.001	0.001	0.443569744687218,0.595072116164377	395
CTRP	GDSC	AZD8055	EC50	pearson	NA	NA	NA	NA	388
CTRP	GDSC	AZD8055	EC50	spearman	0.19464990252254	0.001	0.001	0.0963746285296781,0.281138919676216	388
CTRP	GDSC	AZD8055	IC50	pearson	NA	NA	NA	NA	388
CTRP	GDSC	AZD8055	IC50	spearman	0.324860414143977	0.001	0.001	0.225620637436701,0.415308931871149	388
CTRP	GDSC	AZD8055	AUC_EC50	pearson	0.314195752795982	0.001	0.001	0.217760570613299,0.401773449713627	388
CTRP	GDSC	AZD8055	AUC_EC50	spearman	0.334288638016976	0.001	0.001	0.235755365761332,0.436659868126419	388
CTRP	GDSC	AZD8055	AUC_IC50	pearson	0.318954758177849	0.001	0.001	0.2197053802155,0.410210022434255	388
CTRP	GDSC	AZD8055	AUC_IC50	spearman	0.346904412213355	0.001	0.001	0.248393233364509,0.436066894515442	388
CTRP	GDSC	AZD8055	AUC_EC50_adj	pearson	0.362391267969369	0.001	0.001	0.266773117156098,0.451199259117012	388
CTRP	GDSC	AZD8055	AUC_EC50_adj	spearman	0.378871372230464	0.001	0.001	0.285167796761991,0.46679728123731	388
CTRP	GDSC	AZD8055	AUC_IC50_adj	pearson	0.348290054488324	0.001	0.001	0.244562715073103,0.445186411436377	388
CTRP	GDSC	AZD8055	AUC_IC50_adj	spearman	0.340247805020455	0.001	0.001	0.238798077615893,0.436287792870166	388
CTRP	GDSC	Bexarotene	EC50	pearson	NA	NA	NA	NA	372
CTRP	GDSC	Bexarotene	EC50	spearman	0.0249430254133114	0.31	0.326	-0.0852935281095712,0.130279570348553	372
CTRP	GDSC	Bexarotene	IC50	pearson	NA	NA	NA	NA	372
CTRP	GDSC	Bexarotene	IC50	spearman	0.0764398837301171	0.073	0.09	-0.0400244079021997,0.205599376558892	372
CTRP	GDSC	Bexarotene	AUC_EC50	pearson	0.0880978030725168	0.05	0.046	-0.0373792870377295,0.219963161572058	372
CTRP	GDSC	Bexarotene	AUC_EC50	spearman	0.0422312281920936	0.219	0.208	-0.0603699881886872,0.142110229155732	372
CTRP	GDSC	Bexarotene	AUC_IC50	pearson	0.113456134471914	0.016	0.016	-0.0279424121343874,0.245269241432517	372
CTRP	GDSC	Bexarotene	AUC_IC50	spearman	0.0688647466291396	0.073	0.089	-0.0265839061734891,0.162114183865867	372
CTRP	GDSC	Bexarotene	AUC_EC50_adj	pearson	0.192515748971925	0.001	0.001	0.0355132099004101,0.346012180773912	372
CTRP	GDSC	Bexarotene	AUC_EC50_adj	spearman	0.0482118995930483	0.211	0.156	-0.046071784354138,0.152249367363981	372
CTRP	GDSC	Bexarotene	AUC_IC50_adj	pearson	0.262697493445579	0.001	0.001	0.0965511506579124,0.419730853163652	372
CTRP	GDSC	Bexarotene	AUC_IC50_adj	spearman	0.13149289776907	0.002	0.003	0.032114612320067,0.230491345115469	372
CTRP	GDSC	BIRB-796	EC50	pearson	NA	NA	NA	NA	357
CTRP	GDSC	BIRB-796	EC50	spearman	0.0516211521398081	0.159	0.173	-0.054929216153678,0.180792364675969	357
CTRP	GDSC	BIRB-796	IC50	pearson	NA	NA	NA	NA	357
CTRP	GDSC	BIRB-796	IC50	spearman	0.0886155559888996	0.0669999999999999	0.0763747454175153	-0.0436555807526815,0.226092613812538	357
CTRP	GDSC	BIRB-796	AUC_EC50	pearson	0.0616924542306281	0.109	0.123	-0.0996053998979418,0.232368568538632	357
CTRP	GDSC	BIRB-796	AUC_EC50	spearman	-0.0255570473126425	0.319	0.31	-0.136617104846611,0.0775040328576137	357
CTRP	GDSC	BIRB-796	AUC_IC50	pearson	0.168974140564282	0.003	0.003	-0.00472831005111974,0.345168818526599	357
CTRP	GDSC	BIRB-796	AUC_IC50	spearman	0.0528164417161849	0.149	0.149	-0.0565820461979997,0.157521409314251	357
CTRP	GDSC	BIRB-796	AUC_EC50_adj	pearson	0.149604195984122	0.001	0.005	-0.0614582898423956,0.340883144779032	357
CTRP	GDSC	BIRB-796	AUC_EC50_adj	spearman	0.0118284525292498	0.408	0.424	-0.0890925948734134,0.132748923921873	357
CTRP	GDSC	BIRB-796	AUC_IC50_adj	pearson	0.268288982683143	0.001	0.001	0.0500330056471102,0.498673295871013	357
CTRP	GDSC	BIRB-796	AUC_IC50_adj	spearman	0.069676196853037	0.108	0.075	-0.0344754695406251,0.171022700900902	357
CTRP	GDSC	Bleomycin	EC50	pearson	NA	NA	NA	NA	367
CTRP	GDSC	Bleomycin	EC50	spearman	0.0956436383299504	0.03	0.035	-0.00875709326787018,0.194235068866114	367
CTRP	GDSC	Bleomycin	IC50	pearson	NA	NA	NA	NA	367
CTRP	GDSC	Bleomycin	IC50	spearman	0.198386174446022	0.001	0.001	0.0885437905696606,0.295755799639985	367
CTRP	GDSC	Bleomycin	AUC_EC50	pearson	0.245090085808761	0.001	0.001	0.150256136915946,0.335195230774808	367
CTRP	GDSC	Bleomycin	AUC_EC50	spearman	0.249931054707604	0.001	0.001	0.144802502279062,0.346891845613194	367
CTRP	GDSC	Bleomycin	AUC_IC50	pearson	0.244121439331118	0.001	0.001	0.142689301582921,0.334892849083449	367
CTRP	GDSC	Bleomycin	AUC_IC50	spearman	0.236502987953024	0.001	0.001	0.128622434728851,0.336781697000124	367
CTRP	GDSC	Bleomycin	AUC_EC50_adj	pearson	0.247413219397844	0.001	0.001	0.147654918569867,0.348928264632308	367
CTRP	GDSC	Bleomycin	AUC_EC50_adj	spearman	0.250756456095444	0.001	0.001	0.145995181797231,0.354044587034207	367
CTRP	GDSC	Bleomycin	AUC_IC50_adj	pearson	0.246753345183189	0.001	0.001	0.150568598204452,0.337292019670322	367
CTRP	GDSC	Bleomycin	AUC_IC50_adj	spearman	0.237742789390582	0.001	0.001	0.135472005130076,0.33578062722424	367
CTRP	GDSC	BMS-754807	EC50	pearson	NA	NA	NA	NA	389
CTRP	GDSC	BMS-754807	EC50	spearman	0.324261214685603	0.001	0.001	0.2251863569832,0.411990951975112	389
CTRP	GDSC	BMS-754807	IC50	pearson	NA	NA	NA	NA	389
CTRP	GDSC	BMS-754807	IC50	spearman	0.342967475622973	0.001	0.001	0.242461084020959,0.430813222301322	389
CTRP	GDSC	BMS-754807	AUC_EC50	pearson	0.365208358984181	0.001	0.001	0.279390521468914,0.447656718124033	389
CTRP	GDSC	BMS-754807	AUC_EC50	spearman	0.358720891119587	0.001	0.001	0.265509502895915,0.444363954613857	389
CTRP	GDSC	BMS-754807	AUC_IC50	pearson	0.365201658507601	0.001	0.001	0.268433565656989,0.457241981349219	389
CTRP	GDSC	BMS-754807	AUC_IC50	spearman	0.356021356535495	0.001	0.001	0.258894648671891,0.442156701764726	389
CTRP	GDSC	BMS-754807	AUC_EC50_adj	pearson	0.360551112149944	0.001	0.001	0.273089916291057,0.440337206263673	389
CTRP	GDSC	BMS-754807	AUC_EC50_adj	spearman	0.333467338322505	0.001	0.001	0.241491722900602,0.422861547415321	389
CTRP	GDSC	BMS-754807	AUC_IC50_adj	pearson	0.378814959000061	0.001	0.001	0.293572334792611,0.462566597897762	389
CTRP	GDSC	BMS-754807	AUC_IC50_adj	spearman	0.357086307377545	0.001	0.001	0.260164396969243,0.450306879492525	389
CTRP	GDSC	Bosutinib	EC50	pearson	NA	NA	NA	NA	381
CTRP	GDSC	Bosutinib	EC50	spearman	0.193246123047663	0.001	0.001	0.0954059080290691,0.285520003680109	381
CTRP	GDSC	Bosutinib	IC50	pearson	NA	NA	NA	NA	381
CTRP	GDSC	Bosutinib	IC50	spearman	0.31419695631417	0.001	0.001	0.196684236572279,0.41096751053086	381
CTRP	GDSC	Bosutinib	AUC_EC50	pearson	0.126167375743553	0.00700000000000001	0.00800000000000001	0.0137229524864923,0.228822886458408	381
CTRP	GDSC	Bosutinib	AUC_EC50	spearman	0.112032988849665	0.011	0.011	0.0112039064996968,0.215267599299428	381
CTRP	GDSC	Bosutinib	AUC_IC50	pearson	0.176270979325593	0.001	0.001	0.0766677835039803,0.284939909127112	381
CTRP	GDSC	Bosutinib	AUC_IC50	spearman	0.130850562941137	0.00600000000000001	0.011	0.0266210493266693,0.22797309890994	381
CTRP	GDSC	Bosutinib	AUC_EC50_adj	pearson	0.454152451745802	0.001	0.001	0.35482501600839,0.545126669839892	381
CTRP	GDSC	Bosutinib	AUC_EC50_adj	spearman	0.318482131039765	0.001	0.001	0.225471110936287,0.408583329451499	381
CTRP	GDSC	Bosutinib	AUC_IC50_adj	pearson	0.519489861732048	0.001	0.001	0.402994467616914,0.616496079155382	381
CTRP	GDSC	Bosutinib	AUC_IC50_adj	spearman	0.357475185128378	0.001	0.001	0.254415568145201,0.449097797421459	381
CTRP	GDSC	CHIR-99021	EC50	pearson	NA	NA	NA	NA	367
CTRP	GDSC	CHIR-99021	EC50	spearman	0.140499219927827	0.003	0.005	0.0277379332476501,0.252640502477789	367
CTRP	GDSC	CHIR-99021	IC50	pearson	NA	NA	NA	NA	367
CTRP	GDSC	CHIR-99021	IC50	spearman	0.180814228607415	0.001	0.001	0.0562380982610784,0.295192727523893	367
CTRP	GDSC	CHIR-99021	AUC_EC50	pearson	0.148433462605826	0.005	0.005	0.0425658169022618,0.243573213668202	367
CTRP	GDSC	CHIR-99021	AUC_EC50	spearman	0.117612450503973	0.00900000000000001	0.01	0.0215365322806097,0.214187861141428	367
CTRP	GDSC	CHIR-99021	AUC_IC50	pearson	0.18345100283773	0.001	0.001	0.0616750918890798,0.283070784638714	367
CTRP	GDSC	CHIR-99021	AUC_IC50	spearman	0.123628520997578	0.00900000000000001	0.011	0.028463766024605,0.223485059623903	367
CTRP	GDSC	CHIR-99021	AUC_EC50_adj	pearson	0.153324230256908	0.005	0.005	0.0196678659070804,0.284934946972183	367
CTRP	GDSC	CHIR-99021	AUC_EC50_adj	spearman	0.0772788780730953	0.0669999999999999	0.08	-0.0209643697655905,0.175469325627372	367
CTRP	GDSC	CHIR-99021	AUC_IC50_adj	pearson	0.205241558213726	0.001	0.001	0.0580165013197579,0.351918717678011	367
CTRP	GDSC	CHIR-99021	AUC_IC50_adj	spearman	0.132230318634644	0.003	0.004	0.0301888623233723,0.229244738888209	367
CTRP	GDSC	Cytarabine	EC50	pearson	NA	NA	NA	NA	386
CTRP	GDSC	Cytarabine	EC50	spearman	0.123970055319123	0.003	0.00700000000000001	0.0199700053045421,0.220283470353759	386
CTRP	GDSC	Cytarabine	IC50	pearson	NA	NA	NA	NA	386
CTRP	GDSC	Cytarabine	IC50	spearman	0.268305408753874	0.001	0.001	0.167178936477051,0.371497002740179	386
CTRP	GDSC	Cytarabine	AUC_EC50	pearson	0.245589036040946	0.001	0.001	0.139895704673515,0.355447531683804	386
CTRP	GDSC	Cytarabine	AUC_EC50	spearman	0.235796520626018	0.001	0.001	0.137544872816535,0.327774291208739	386
CTRP	GDSC	Cytarabine	AUC_IC50	pearson	0.290222796935779	0.001	0.001	0.186456777226369,0.383885197877125	386
CTRP	GDSC	Cytarabine	AUC_IC50	spearman	0.266073573773297	0.001	0.001	0.16840171956519,0.364358574673693	386
CTRP	GDSC	Cytarabine	AUC_EC50_adj	pearson	0.342406696446222	0.001	0.001	0.236242733031217,0.433683989370515	386
CTRP	GDSC	Cytarabine	AUC_EC50_adj	spearman	0.281205840791333	0.001	0.001	0.189663735899629,0.373399864472146	386
CTRP	GDSC	Cytarabine	AUC_IC50_adj	pearson	0.358582264279489	0.001	0.001	0.244702654817867,0.44858452991232	386
CTRP	GDSC	Cytarabine	AUC_IC50_adj	spearman	0.28816657912221	0.001	0.001	0.189982035506501,0.387535688942261	386
CTRP	GDSC	Doxorubicin	EC50	pearson	NA	NA	NA	NA	392
CTRP	GDSC	Doxorubicin	EC50	spearman	0.209777032102066	0.001	0.001	0.109031770116475,0.306259671734048	392
CTRP	GDSC	Doxorubicin	IC50	pearson	NA	NA	NA	NA	392
CTRP	GDSC	Doxorubicin	IC50	spearman	0.231309567407123	0.001	0.001	0.135947610932385,0.319659969202094	392
CTRP	GDSC	Doxorubicin	AUC_EC50	pearson	0.119531156784568	0.016	0.01	0.0305626213010935,0.211776949183261	392
CTRP	GDSC	Doxorubicin	AUC_EC50	spearman	0.218803950388652	0.001	0.001	0.127359350488232,0.308334898704642	392
CTRP	GDSC	Doxorubicin	AUC_IC50	pearson	0.139427916226256	0.003	0.003	0.0465978346434216,0.236957023536503	392
CTRP	GDSC	Doxorubicin	AUC_IC50	spearman	0.260760195216487	0.001	0.001	0.163231537279967,0.356614574135382	392
CTRP	GDSC	Doxorubicin	AUC_EC50_adj	pearson	0.310642368017248	0.001	0.001	0.209262046047745,0.403250203088713	392
CTRP	GDSC	Doxorubicin	AUC_EC50_adj	spearman	0.337995536747723	0.001	0.001	0.243302791025273,0.426207748653256	392
CTRP	GDSC	Doxorubicin	AUC_IC50_adj	pearson	0.303008846229565	0.001	0.001	0.205578353959697,0.397224791232064	392
CTRP	GDSC	Doxorubicin	AUC_IC50_adj	spearman	0.317658493865518	0.001	0.001	0.2167102479519,0.40354940648334	392
CTRP	GDSC	Etoposide	EC50	pearson	NA	NA	NA	NA	382
CTRP	GDSC	Etoposide	EC50	spearman	0.220390181587033	0.001	0.001	0.119390015783759,0.322557098470903	382
CTRP	GDSC	Etoposide	IC50	pearson	NA	NA	NA	NA	382
CTRP	GDSC	Etoposide	IC50	spearman	0.347817232269082	0.001	0.001	0.255662651939384,0.441399831744608	382
CTRP	GDSC	Etoposide	AUC_EC50	pearson	0.352716116042973	0.001	0.001	0.263669469035027,0.440076013416168	382
CTRP	GDSC	Etoposide	AUC_EC50	spearman	0.365763547460823	0.001	0.001	0.266146587149841,0.455253735219504	382
CTRP	GDSC	Etoposide	AUC_IC50	pearson	0.35292307234429	0.001	0.001	0.264100868206162,0.434867732290878	382
CTRP	GDSC	Etoposide	AUC_IC50	spearman	0.363297354019421	0.001	0.001	0.274474577981653,0.446297666484805	382
CTRP	GDSC	Etoposide	AUC_EC50_adj	pearson	0.335255902214352	0.001	0.001	0.247897324423594,0.423788326863698	382
CTRP	GDSC	Etoposide	AUC_EC50_adj	spearman	0.348720204692333	0.001	0.001	0.247994321356141,0.439629565193819	382
CTRP	GDSC	Etoposide	AUC_IC50_adj	pearson	0.336827183206124	0.001	0.001	0.237630982602879,0.423026003060177	382
CTRP	GDSC	Etoposide	AUC_IC50_adj	spearman	0.345289793336822	0.001	0.001	0.254155518844068,0.43215966371215	382
CTRP	GDSC	GDC-0941	EC50	pearson	NA	NA	NA	NA	390
CTRP	GDSC	GDC-0941	EC50	spearman	0.243592275293457	0.001	0.001	0.148706154280439,0.337907209863959	390
CTRP	GDSC	GDC-0941	IC50	pearson	NA	NA	NA	NA	390
CTRP	GDSC	GDC-0941	IC50	spearman	0.365170210003903	0.001	0.001	0.270099705328789,0.455172222622603	390
CTRP	GDSC	GDC-0941	AUC_EC50	pearson	0.25791774716028	0.001	0.001	0.162200082335565,0.348819979358783	390
CTRP	GDSC	GDC-0941	AUC_EC50	spearman	0.279055190268282	0.001	0.001	0.177389976497646,0.366823495174402	390
CTRP	GDSC	GDC-0941	AUC_IC50	pearson	0.301314032211145	0.001	0.001	0.205419856126242,0.388326551688187	390
CTRP	GDSC	GDC-0941	AUC_IC50	spearman	0.302952176391186	0.001	0.001	0.208623672258207,0.401701504978624	390
CTRP	GDSC	GDC-0941	AUC_EC50_adj	pearson	0.43148765822605	0.001	0.001	0.332195194851502,0.51580884160187	390
CTRP	GDSC	GDC-0941	AUC_EC50_adj	spearman	0.407016583834314	0.001	0.001	0.315281035440049,0.494198696888889	390
CTRP	GDSC	GDC-0941	AUC_IC50_adj	pearson	0.443340583384764	0.001	0.001	0.350410220683012,0.537454324022734	390
CTRP	GDSC	GDC-0941	AUC_IC50_adj	spearman	0.412062571000085	0.001	0.001	0.321937550919305,0.510267621511518	390
CTRP	GDSC	Gefitinib	EC50	pearson	NA	NA	NA	NA	373
CTRP	GDSC	Gefitinib	EC50	spearman	0.170090084410635	0.001	0.001	0.0582830554176066,0.276993455134238	373
CTRP	GDSC	Gefitinib	IC50	pearson	NA	NA	NA	NA	373
CTRP	GDSC	Gefitinib	IC50	spearman	0.171562882267669	0.001	0.001	0.0306892923023885,0.297028508488375	373
CTRP	GDSC	Gefitinib	AUC_EC50	pearson	0.119914856246149	0.00700000000000001	0.01	0.0180670709932162,0.211829454609198	373
CTRP	GDSC	Gefitinib	AUC_EC50	spearman	0.10014100849982	0.023	0.032	-0.00499907693533059,0.197553270211185	373
CTRP	GDSC	Gefitinib	AUC_IC50	pearson	0.14883461254405	0.002	0.001	0.0447794389813379,0.25499736778784	373
CTRP	GDSC	Gefitinib	AUC_IC50	spearman	0.129467677882754	0.004	0.00600000000000001	0.0246020160511115,0.230876803071455	373
CTRP	GDSC	Gefitinib	AUC_EC50_adj	pearson	0.433816596514714	0.001	0.001	0.335229023174166,0.529231592100399	373
CTRP	GDSC	Gefitinib	AUC_EC50_adj	spearman	0.322282336890338	0.001	0.001	0.225380494703209,0.413686587205892	373
CTRP	GDSC	Gefitinib	AUC_IC50_adj	pearson	0.468370995740369	0.001	0.001	0.347154656934241,0.569078682882161	373
CTRP	GDSC	Gefitinib	AUC_IC50_adj	spearman	0.298467363836142	0.001	0.001	0.193306998387034,0.40008734517914	373
CTRP	GDSC	Gemcitabine	EC50	pearson	NA	NA	NA	NA	353
CTRP	GDSC	Gemcitabine	EC50	spearman	0.201242330480241	0.001	0.001	0.101004294487296,0.306200283162922	353
CTRP	GDSC	Gemcitabine	IC50	pearson	NA	NA	NA	NA	353
CTRP	GDSC	Gemcitabine	IC50	spearman	0.277381796057462	0.001	0.001	0.16773120213268,0.363277634557063	353
CTRP	GDSC	Gemcitabine	AUC_EC50	pearson	0.384677589045063	0.001	0.001	0.290526515126034,0.473186164411602	353
CTRP	GDSC	Gemcitabine	AUC_EC50	spearman	0.411040410830347	0.001	0.001	0.311722958839614,0.507310999142306	353
CTRP	GDSC	Gemcitabine	AUC_IC50	pearson	0.386043382952713	0.001	0.001	0.289073656434538,0.475208151120173	353
CTRP	GDSC	Gemcitabine	AUC_IC50	spearman	0.417832293744571	0.001	0.001	0.328860987078539,0.504308571495835	353
CTRP	GDSC	Gemcitabine	AUC_EC50_adj	pearson	0.40043167405741	0.001	0.001	0.314512079749793,0.48669732349613	353
CTRP	GDSC	Gemcitabine	AUC_EC50_adj	spearman	0.426562220369538	0.001	0.001	0.336268518198648,0.51262842152033	353
CTRP	GDSC	Gemcitabine	AUC_IC50_adj	pearson	0.369033384177934	0.001	0.001	0.271689805313823,0.454561135736828	353
CTRP	GDSC	Gemcitabine	AUC_IC50_adj	spearman	0.39190713425104	0.001	0.001	0.294335143047879,0.477846635744166	353
CTRP	GDSC	KU-55933	EC50	pearson	NA	NA	NA	NA	371
CTRP	GDSC	KU-55933	EC50	spearman	-0.0103181867610153	0.438	0.414	-0.117985074202908,0.101826307796817	371
CTRP	GDSC	KU-55933	IC50	pearson	NA	NA	NA	NA	371
CTRP	GDSC	KU-55933	IC50	spearman	0.061583452597127	0.104	0.125	-0.0353462914790028,0.159467024931231	371
CTRP	GDSC	KU-55933	AUC_EC50	pearson	0.054366632011792	0.144	0.137	-0.0439389564495773,0.151480940282461	371
CTRP	GDSC	KU-55933	AUC_EC50	spearman	0.0642710269612278	0.097	0.099	-0.0342262584274614,0.166140601174871	371
CTRP	GDSC	KU-55933	AUC_IC50	pearson	0.184897739279983	0.001	0.001	0.0859070514033313,0.283960970407198	371
CTRP	GDSC	KU-55933	AUC_IC50	spearman	0.178335031873553	0.001	0.001	0.0762456256497382,0.275459444846638	371
CTRP	GDSC	KU-55933	AUC_EC50_adj	pearson	0.156163076102637	0.001	0.002	0.0458236287055235,0.261059426016639	371
CTRP	GDSC	KU-55933	AUC_EC50_adj	spearman	0.12865062262506	0.005	0.002	0.0237153839508265,0.228446600221519	371
CTRP	GDSC	KU-55933	AUC_IC50_adj	pearson	0.208715877202881	0.001	0.001	0.0850111647006163,0.326182228562787	371
CTRP	GDSC	KU-55933	AUC_IC50_adj	spearman	0.205559868742483	0.001	0.001	0.104561847550118,0.300704477126189	371
CTRP	GDSC	Methotrexate	EC50	pearson	NA	NA	NA	NA	363
CTRP	GDSC	Methotrexate	EC50	spearman	0.149452794903715	0.002	0.001	0.0512625404392886,0.243619108990875	363
CTRP	GDSC	Methotrexate	IC50	pearson	NA	NA	NA	NA	363
CTRP	GDSC	Methotrexate	IC50	spearman	0.259486245537219	0.001	0.001	0.160920864129747,0.357954822988837	363
CTRP	GDSC	Methotrexate	AUC_EC50	pearson	0.303234490047087	0.001	0.001	0.209763486025231,0.387657104297287	363
CTRP	GDSC	Methotrexate	AUC_EC50	spearman	0.289220322620624	0.001	0.001	0.193688933234047,0.390371530709517	363
CTRP	GDSC	Methotrexate	AUC_IC50	pearson	0.270647885506242	0.001	0.001	0.181344757772273,0.344983743297195	363
CTRP	GDSC	Methotrexate	AUC_IC50	spearman	0.253360903285564	0.001	0.001	0.153630813520288,0.352252982839639	363
CTRP	GDSC	Methotrexate	AUC_EC50_adj	pearson	0.310952314687942	0.001	0.001	0.217462208077389,0.399963452961288	363
CTRP	GDSC	Methotrexate	AUC_EC50_adj	spearman	0.263795537409745	0.001	0.001	0.164622056824506,0.353951059423422	363
CTRP	GDSC	Methotrexate	AUC_IC50_adj	pearson	0.343288311013991	0.001	0.001	0.234430947432011,0.437706481532282	363
CTRP	GDSC	Methotrexate	AUC_IC50_adj	spearman	0.301205171476256	0.001	0.001	0.199647303868019,0.390449177806995	363
CTRP	GDSC	Mitomycin	EC50	pearson	NA	NA	NA	NA	387
CTRP	GDSC	Mitomycin	EC50	spearman	0.28575211401798	0.001	0.001	0.190362613280317,0.377748584562833	387
CTRP	GDSC	Mitomycin	IC50	pearson	NA	NA	NA	NA	387
CTRP	GDSC	Mitomycin	IC50	spearman	0.277486540026999	0.001	0.001	0.172790801854072,0.372128422371718	387
CTRP	GDSC	Mitomycin	AUC_EC50	pearson	0.229858674455229	0.001	0.001	0.129880106621155,0.33504408591232	387
CTRP	GDSC	Mitomycin	AUC_EC50	spearman	0.400981528433227	0.001	0.001	0.313647238865792,0.488041065392652	387
CTRP	GDSC	Mitomycin	AUC_IC50	pearson	0.227747027006796	0.001	0.001	0.12726756705238,0.337251255594106	387
CTRP	GDSC	Mitomycin	AUC_IC50	spearman	0.405625817543537	0.001	0.001	0.313302939199243,0.490978648300605	387
CTRP	GDSC	Mitomycin	AUC_EC50_adj	pearson	0.438778582807544	0.001	0.001	0.338556097917775,0.530682974588145	387
CTRP	GDSC	Mitomycin	AUC_EC50_adj	spearman	0.501430015374684	0.001	0.001	0.414989276829538,0.579263935971215	387
CTRP	GDSC	Mitomycin	AUC_IC50_adj	pearson	0.43360540635951	0.001	0.001	0.332078984622411,0.527421100622892	387
CTRP	GDSC	Mitomycin	AUC_IC50_adj	spearman	0.499587579176724	0.001	0.001	0.416780341216261,0.575258520704006	387
CTRP	GDSC	MK-2206	EC50	pearson	NA	NA	NA	NA	332
CTRP	GDSC	MK-2206	EC50	spearman	0.277168746342143	0.001	0.001	0.162087353850996,0.371125982235605	332
CTRP	GDSC	MK-2206	IC50	pearson	NA	NA	NA	NA	332
CTRP	GDSC	MK-2206	IC50	spearman	0.391579976081215	0.001	0.001	0.288624637915769,0.47943381787085	332
CTRP	GDSC	MK-2206	AUC_EC50	pearson	0.424061964845737	0.001	0.001	0.329449089186342,0.514233970226128	332
CTRP	GDSC	MK-2206	AUC_EC50	spearman	0.382808280562439	0.001	0.001	0.28117428964946,0.483280498676467	332
CTRP	GDSC	MK-2206	AUC_IC50	pearson	0.459099146721229	0.001	0.001	0.363740997058935,0.549617266935533	332
CTRP	GDSC	MK-2206	AUC_IC50	spearman	0.404481976243342	0.001	0.001	0.306605362736536,0.491564452866636	332
CTRP	GDSC	MK-2206	AUC_EC50_adj	pearson	0.467180135075042	0.001	0.001	0.363331144657735,0.559593527620007	332
CTRP	GDSC	MK-2206	AUC_EC50_adj	spearman	0.408220290322718	0.001	0.001	0.297359840340757,0.500830126381535	332
CTRP	GDSC	MK-2206	AUC_IC50_adj	pearson	0.527340838678947	0.001	0.001	0.422602051317703,0.611389152011728	332
CTRP	GDSC	MK-2206	AUC_IC50_adj	spearman	0.456513733549369	0.001	0.001	0.362806052783973,0.541457980541751	332
CTRP	GDSC	Navitoclax	EC50	pearson	NA	NA	NA	NA	380
CTRP	GDSC	Navitoclax	EC50	spearman	0.418545648722138	0.001	0.001	0.310926996709967,0.50842796048251	380
CTRP	GDSC	Navitoclax	IC50	pearson	NA	NA	NA	NA	380
CTRP	GDSC	Navitoclax	IC50	spearman	0.460819941312058	0.001	0.001	0.36280896367859,0.559103427595328	380
CTRP	GDSC	Navitoclax	AUC_EC50	pearson	0.487458115994104	0.001	0.001	0.390349261520016,0.572215052871252	380
CTRP	GDSC	Navitoclax	AUC_EC50	spearman	0.390212864136324	0.001	0.001	0.295325162309251,0.482964817553729	380
CTRP	GDSC	Navitoclax	AUC_IC50	pearson	0.503902366176622	0.001	0.001	0.410903964657364,0.590931230785237	380
CTRP	GDSC	Navitoclax	AUC_IC50	spearman	0.373942725252657	0.001	0.001	0.28118442853412,0.458677034472422	380
CTRP	GDSC	Navitoclax	AUC_EC50_adj	pearson	0.578168952941208	0.001	0.001	0.478653497917613,0.664470434161152	380
CTRP	GDSC	Navitoclax	AUC_EC50_adj	spearman	0.418091445391101	0.001	0.001	0.319594380479865,0.510060395917382	380
CTRP	GDSC	Navitoclax	AUC_IC50_adj	pearson	0.601529969719363	0.001	0.001	0.501903505079847,0.692294441390516	380
CTRP	GDSC	Navitoclax	AUC_IC50_adj	spearman	0.407690182950423	0.001	0.001	0.318428097348908,0.490400218634187	380
CTRP	GDSC	Nilotinib	EC50	pearson	NA	NA	NA	NA	367
CTRP	GDSC	Nilotinib	EC50	spearman	0.160345639474739	0.002	0.004	0.0450855471726546,0.273775483413867	367
CTRP	GDSC	Nilotinib	IC50	pearson	NA	NA	NA	NA	367
CTRP	GDSC	Nilotinib	IC50	spearman	0.230006185665812	0.001	0.001	0.0814671426762074,0.346956629814984	367
CTRP	GDSC	Nilotinib	AUC_EC50	pearson	0.247996258813488	0.001	0.001	0.107580243969027,0.367056510466196	367
CTRP	GDSC	Nilotinib	AUC_EC50	spearman	0.0995400086618593	0.029	0.036	0.000816282471256239,0.202504471251493	367
CTRP	GDSC	Nilotinib	AUC_IC50	pearson	0.289638824209654	0.001	0.001	0.137635925104356,0.399474257958262	367
CTRP	GDSC	Nilotinib	AUC_IC50	spearman	0.140101455188804	0.00700000000000001	0.001	0.035478885360211,0.243477795659448	367
CTRP	GDSC	Nilotinib	AUC_EC50_adj	pearson	0.605879277367682	0.001	0.001	0.365932994142106,0.737481831670204	367
CTRP	GDSC	Nilotinib	AUC_EC50_adj	spearman	0.146902069209186	0.001	0.001	0.0343658289363772,0.250459497593868	367
CTRP	GDSC	Nilotinib	AUC_IC50_adj	pearson	0.817107570613138	0.001	0.001	0.587027294160626,0.903498550031632	367
CTRP	GDSC	Nilotinib	AUC_IC50_adj	spearman	0.196207893012863	0.001	0.001	0.0959761101903715,0.29495605408021	367
CTRP	GDSC	Nutlin-3	EC50	pearson	NA	NA	NA	NA	374
CTRP	GDSC	Nutlin-3	EC50	spearman	0.357845642006664	0.001	0.001	0.252149458192245,0.448511293874673	374
CTRP	GDSC	Nutlin-3	IC50	pearson	NA	NA	NA	NA	374
CTRP	GDSC	Nutlin-3	IC50	spearman	0.522648610926811	0.001	0.001	0.435374915531273,0.594558859377464	374
CTRP	GDSC	Nutlin-3	AUC_EC50	pearson	0.465077219650642	0.001	0.001	0.373557543204513,0.541605974985943	374
CTRP	GDSC	Nutlin-3	AUC_EC50	spearman	0.369094313721342	0.001	0.001	0.270628514131617,0.459812361615936	374
CTRP	GDSC	Nutlin-3	AUC_IC50	pearson	0.530403878054174	0.001	0.001	0.44039291520359,0.605654191838525	374
CTRP	GDSC	Nutlin-3	AUC_IC50	spearman	0.384099527542159	0.001	0.001	0.285325867562927,0.473456315766779	374
CTRP	GDSC	Nutlin-3	AUC_EC50_adj	pearson	0.573475437594268	0.001	0.001	0.47807902506606,0.654812868548132	374
CTRP	GDSC	Nutlin-3	AUC_EC50_adj	spearman	0.419117718742384	0.001	0.001	0.325576141244822,0.507263682019134	374
CTRP	GDSC	Nutlin-3	AUC_IC50_adj	pearson	0.641930059961239	0.001	0.001	0.55322278468299,0.71622926627213	374
CTRP	GDSC	Nutlin-3	AUC_IC50_adj	spearman	0.424330443255126	0.001	0.001	0.334327586081921,0.511823420514972	374
CTRP	GDSC	Obatoclax	EC50	pearson	NA	NA	NA	NA	387
CTRP	GDSC	Obatoclax	EC50	spearman	0.251125112154822	0.001	0.001	0.151634690625831,0.336817945154813	387
CTRP	GDSC	Obatoclax	IC50	pearson	NA	NA	NA	NA	387
CTRP	GDSC	Obatoclax	IC50	spearman	0.218941308210676	0.001	0.001	0.122656861980891,0.30741467112911	387
CTRP	GDSC	Obatoclax	AUC_EC50	pearson	0.110506467195833	0.023	0.021	0.0202467650532776,0.20419879481688	387
CTRP	GDSC	Obatoclax	AUC_EC50	spearman	0.140819350983785	0.003	0.002	0.042361226329622,0.246405819697909	387
CTRP	GDSC	Obatoclax	AUC_IC50	pearson	0.126845565847634	0.00600000000000001	0.00900000000000001	0.0265772709160849,0.237168819277278	387
CTRP	GDSC	Obatoclax	AUC_IC50	spearman	0.230151730283407	0.001	0.001	0.129339185540494,0.323613667868129	387
CTRP	GDSC	Obatoclax	AUC_EC50_adj	pearson	0.185663671086548	0.001	0.001	0.0587898815043473,0.310003319780362	387
CTRP	GDSC	Obatoclax	AUC_EC50_adj	spearman	0.183221056319045	0.001	0.001	0.0850565590547553,0.285298077929221	387
CTRP	GDSC	Obatoclax	AUC_IC50_adj	pearson	0.194701806094351	0.001	0.001	0.0699069418105581,0.307295717889784	387
CTRP	GDSC	Obatoclax	AUC_IC50_adj	spearman	0.233231428951196	0.001	0.001	0.132098481606067,0.328018312410471	387
CTRP	GDSC	Olaparib	EC50	pearson	NA	NA	NA	NA	389
CTRP	GDSC	Olaparib	EC50	spearman	0.184971740515351	0.001	0.001	0.0796726469632053,0.288323590062958	389
CTRP	GDSC	Olaparib	IC50	pearson	NA	NA	NA	NA	389
CTRP	GDSC	Olaparib	IC50	spearman	0.160369738103723	0.003	0.002	0.0324883180853952,0.279465582046398	389
CTRP	GDSC	Olaparib	AUC_EC50	pearson	0.284099508800874	0.001	0.001	0.16443238955513,0.391143395824122	389
CTRP	GDSC	Olaparib	AUC_EC50	spearman	0.239079161382831	0.001	0.001	0.138193306545039,0.330533621440489	389
CTRP	GDSC	Olaparib	AUC_IC50	pearson	0.357448329890855	0.001	0.001	0.216097842616929,0.481438158386621	389
CTRP	GDSC	Olaparib	AUC_IC50	spearman	0.256591557277959	0.001	0.001	0.149239341508961,0.349310149155088	389
CTRP	GDSC	Olaparib	AUC_EC50_adj	pearson	0.186565452318813	0.001	0.001	0.0694465682513001,0.298735095754428	389
CTRP	GDSC	Olaparib	AUC_EC50_adj	spearman	0.106061018416956	0.024	0.014	0.00267646572080337,0.211586477486976	389
CTRP	GDSC	Olaparib	AUC_IC50_adj	pearson	0.327898239312414	0.001	0.001	0.167623826044355,0.478724502232297	389
CTRP	GDSC	Olaparib	AUC_IC50_adj	spearman	0.183604454875179	0.001	0.001	0.0810564316212086,0.279334792191738	389
CTRP	GDSC	Linsitinib	EC50	pearson	NA	NA	NA	NA	380
CTRP	GDSC	Linsitinib	EC50	spearman	0.219097640727932	0.001	0.001	0.10436163931096,0.323537708982189	380
CTRP	GDSC	Linsitinib	IC50	pearson	NA	NA	NA	NA	380
CTRP	GDSC	Linsitinib	IC50	spearman	0.246796639559501	0.001	0.001	0.117771046679092,0.361194153009604	380
CTRP	GDSC	Linsitinib	AUC_EC50	pearson	0.291899726519467	0.001	0.001	0.189841609140319,0.385543779259217	380
CTRP	GDSC	Linsitinib	AUC_EC50	spearman	0.215189272706	0.001	0.001	0.116218540608582,0.313948470116647	380
CTRP	GDSC	Linsitinib	AUC_IC50	pearson	0.324044345012492	0.001	0.001	0.210188990992133,0.423975569470305	380
CTRP	GDSC	Linsitinib	AUC_IC50	spearman	0.208063523989097	0.001	0.001	0.0930248377900248,0.305206554073207	380
CTRP	GDSC	Linsitinib	AUC_EC50_adj	pearson	0.333334348627255	0.001	0.001	0.225651853925406,0.443861000465005	380
CTRP	GDSC	Linsitinib	AUC_EC50_adj	spearman	0.258179269621306	0.001	0.001	0.153733228647633,0.345581417874332	380
CTRP	GDSC	Linsitinib	AUC_IC50_adj	pearson	0.374914809682987	0.001	0.001	0.257504183137637,0.48827729119029	380
CTRP	GDSC	Linsitinib	AUC_IC50_adj	spearman	0.257928638618893	0.001	0.001	0.158468960381807,0.352880145512189	380
CTRP	GDSC	PAC-1	EC50	pearson	NA	NA	NA	NA	371
CTRP	GDSC	PAC-1	EC50	spearman	0.172016399012332	0.001	0.001	0.0739984909453706,0.269183321446579	371
CTRP	GDSC	PAC-1	IC50	pearson	NA	NA	NA	NA	371
CTRP	GDSC	PAC-1	IC50	spearman	0.171445061126232	0.001	0.001	0.0654371438087302,0.276179766895186	371
CTRP	GDSC	PAC-1	AUC_EC50	pearson	0.194134602808405	0.001	0.001	0.0889326789258736,0.287127061630608	371
CTRP	GDSC	PAC-1	AUC_EC50	spearman	0.143348765403994	0.003	0.003	0.044650568669624,0.239544447383685	371
CTRP	GDSC	PAC-1	AUC_IC50	pearson	0.220602879934685	0.001	0.001	0.116487566341106,0.308096431836487	371
CTRP	GDSC	PAC-1	AUC_IC50	spearman	0.182528663782468	0.001	0.001	0.0802587541110379,0.283179163538746	371
CTRP	GDSC	PAC-1	AUC_EC50_adj	pearson	0.10041514079359	0.034	0.032	-0.0410268517795574,0.24153957522596	371
CTRP	GDSC	PAC-1	AUC_EC50_adj	spearman	0.0444624086742163	0.22	0.195	-0.0541913920604838,0.14385959625657	371
CTRP	GDSC	PAC-1	AUC_IC50_adj	pearson	0.114353046481637	0.013	0.013	-0.0194024213055359,0.247376631759743	371
CTRP	GDSC	PAC-1	AUC_IC50_adj	spearman	0.0520550565585436	0.163	0.163	-0.0397313468225636,0.157455814797201	371
CTRP	GDSC	Pazopanib	EC50	pearson	NA	NA	NA	NA	380
CTRP	GDSC	Pazopanib	EC50	spearman	0.129767713328835	0.005	0.00700000000000001	0.0199954179547864,0.23669274023941	380
CTRP	GDSC	Pazopanib	IC50	pearson	NA	NA	NA	NA	380
CTRP	GDSC	Pazopanib	IC50	spearman	0.172810529111119	0.001	0.001	0.063857132902447,0.270062848263773	380
CTRP	GDSC	Pazopanib	AUC_EC50	pearson	0.153871375425403	0.001	0.003	0.0387611099996346,0.26507223082338	380
CTRP	GDSC	Pazopanib	AUC_EC50	spearman	0.0790684146012092	0.0580000000000001	0.0610000000000001	-0.0261889509580934,0.186166853562608	380
CTRP	GDSC	Pazopanib	AUC_IC50	pearson	0.194746738441128	0.001	0.001	0.0787268219768558,0.298104416030433	380
CTRP	GDSC	Pazopanib	AUC_IC50	spearman	0.103777799889998	0.022	0.019	0.00826239260663136,0.20410990156885	380
CTRP	GDSC	Pazopanib	AUC_EC50_adj	pearson	0.321776146024834	0.001	0.001	0.168151898528198,0.443695760062368	380
CTRP	GDSC	Pazopanib	AUC_EC50_adj	spearman	0.181735257679653	0.001	0.001	0.0806503436828485,0.277032552600426	380
CTRP	GDSC	Pazopanib	AUC_IC50_adj	pearson	0.401482628626981	0.001	0.001	0.246700674806443,0.531514144907558	380
CTRP	GDSC	Pazopanib	AUC_IC50_adj	spearman	0.224842035742027	0.001	0.001	0.127983307921227,0.325017960318101	380
CTRP	GDSC	PLX-4720	EC50	pearson	NA	NA	NA	NA	377
CTRP	GDSC	PLX-4720	EC50	spearman	0.241371478952172	0.001	0.001	0.135229977009331,0.347195556973037	377
CTRP	GDSC	PLX-4720	IC50	pearson	NA	NA	NA	NA	377
CTRP	GDSC	PLX-4720	IC50	spearman	0.368755309046116	0.001	0.001	0.241041388944867,0.483733709099502	377
CTRP	GDSC	PLX-4720	AUC_EC50	pearson	0.479161049720673	0.001	0.001	0.355631042876581,0.582139485956284	377
CTRP	GDSC	PLX-4720	AUC_EC50	spearman	0.335442315082814	0.001	0.001	0.234377237500225,0.431883960879535	377
CTRP	GDSC	PLX-4720	AUC_IC50	pearson	0.534496563181301	0.001	0.001	0.413509408698295,0.63879254662943	377
CTRP	GDSC	PLX-4720	AUC_IC50	spearman	0.372907611779595	0.001	0.001	0.276003167193619,0.464630678118665	377
CTRP	GDSC	PLX-4720	AUC_EC50_adj	pearson	0.552314095339569	0.001	0.001	0.428037830401041,0.650188700965248	377
CTRP	GDSC	PLX-4720	AUC_EC50_adj	spearman	0.345112028044062	0.001	0.001	0.24253258827686,0.430224272667125	377
CTRP	GDSC	PLX-4720	AUC_IC50_adj	pearson	0.603410697881177	0.001	0.001	0.470842403293743,0.70963672692914	377
CTRP	GDSC	PLX-4720	AUC_IC50_adj	spearman	0.371163430552968	0.001	0.001	0.268684315937128,0.464634043062256	377
CTRP	GDSC	QS-11	EC50	pearson	NA	NA	NA	NA	104
CTRP	GDSC	QS-11	EC50	spearman	0.0080040208330695	0.457	0.435	-0.184549500013452,0.205104957073077	104
CTRP	GDSC	QS-11	IC50	pearson	NA	NA	NA	NA	104
CTRP	GDSC	QS-11	IC50	spearman	-0.0920736815782804	0.178	0.179	-0.219397261216376,0.118000646519086	104
CTRP	GDSC	QS-11	AUC_EC50	pearson	-0.0813194119453377	0.214	0.212	-0.261662298357056,0.0965477624038246	104
CTRP	GDSC	QS-11	AUC_EC50	spearman	-0.0971087165261923	0.166	0.15	-0.281347780925623,0.103158425761774	104
CTRP	GDSC	QS-11	AUC_IC50	pearson	0.00495276438066077	0.48	0.485	-0.175061604619291,0.209716205966609	104
CTRP	GDSC	QS-11	AUC_IC50	spearman	-0.00976208257761656	0.507	0.454	-0.204512269316569,0.188028715432742	104
CTRP	GDSC	QS-11	AUC_EC50_adj	pearson	-0.0777903643060463	0.205	0.232	-0.260705112051561,0.12179343121662	104
CTRP	GDSC	QS-11	AUC_EC50_adj	spearman	-0.0979141105687778	0.151	0.134	-0.302977084809349,0.102020254974471	104
CTRP	GDSC	QS-11	AUC_IC50_adj	pearson	0.0605663737616213	0.27	0.278	-0.151827043994171,0.273244040609729	104
CTRP	GDSC	QS-11	AUC_IC50_adj	spearman	0.0109175000045862	0.476	0.465	-0.194026199138644,0.210640955553686	104
CTRP	GDSC	Selumetinib	EC50	pearson	NA	NA	NA	NA	358
CTRP	GDSC	Selumetinib	EC50	spearman	0.2358573511125	0.001	0.001	0.124042060062979,0.335692082835251	358
CTRP	GDSC	Selumetinib	IC50	pearson	NA	NA	NA	NA	358
CTRP	GDSC	Selumetinib	IC50	spearman	0.297897501085956	0.001	0.001	0.192208512303133,0.394110770602421	358
CTRP	GDSC	Selumetinib	AUC_EC50	pearson	0.306572860610915	0.001	0.001	0.216055871211142,0.391880747416965	358
CTRP	GDSC	Selumetinib	AUC_EC50	spearman	0.24915657117331	0.001	0.001	0.149481971170607,0.340305777280336	358
CTRP	GDSC	Selumetinib	AUC_IC50	pearson	0.362788439626852	0.001	0.001	0.2728745844004,0.449042364744055	358
CTRP	GDSC	Selumetinib	AUC_IC50	spearman	0.309140235256528	0.001	0.001	0.2112940029203,0.400787614972947	358
CTRP	GDSC	Selumetinib	AUC_EC50_adj	pearson	0.326217688224859	0.001	0.001	0.215831583877701,0.433734813143184	358
CTRP	GDSC	Selumetinib	AUC_EC50_adj	spearman	0.281421252912729	0.001	0.001	0.182846050673889,0.37591273578475	358
CTRP	GDSC	Selumetinib	AUC_IC50_adj	pearson	0.367356715409293	0.001	0.001	0.252640916674238,0.477834227842604	358
CTRP	GDSC	Selumetinib	AUC_IC50_adj	spearman	0.328595566121155	0.001	0.001	0.234219478551043,0.425475837107843	358
CTRP	GDSC	Serdemetan	EC50	pearson	NA	NA	NA	NA	350
CTRP	GDSC	Serdemetan	EC50	spearman	0.0742843160034252	0.086	0.079	-0.0374273721725278,0.176593408341446	350
CTRP	GDSC	Serdemetan	IC50	pearson	NA	NA	NA	NA	350
CTRP	GDSC	Serdemetan	IC50	spearman	0.108221214339066	0.022	0.021	-0.00778825638084385,0.213871008217506	350
CTRP	GDSC	Serdemetan	AUC_EC50	pearson	0.0488037032635784	0.183	0.193	-0.0702000208251683,0.166690646695663	350
CTRP	GDSC	Serdemetan	AUC_EC50	spearman	0.0184611186330384	0.368	0.371	-0.0932362369516908,0.130714341196685	350
CTRP	GDSC	Serdemetan	AUC_IC50	pearson	0.0453353503404027	0.199	0.194	-0.0684656343321126,0.166505327224686	350
CTRP	GDSC	Serdemetan	AUC_IC50	spearman	0.0107236793769745	0.429	0.407	-0.0974528564457953,0.121304127388512	350
CTRP	GDSC	Serdemetan	AUC_EC50_adj	pearson	0.108648522722773	0.018	0.023	-0.0284148816322916,0.237831375792842	350
CTRP	GDSC	Serdemetan	AUC_EC50_adj	spearman	0.0464113409672149	0.199	0.204	-0.0521014373291989,0.155811421178005	350
CTRP	GDSC	Serdemetan	AUC_IC50_adj	pearson	0.117342165314801	0.011	0.02	-0.0180470905609605,0.244962411156138	350
CTRP	GDSC	Serdemetan	AUC_IC50_adj	spearman	0.03566093250907	0.26	0.257	-0.069267849829562,0.138656482052948	350
CTRP	GDSC	Temsirolimus	EC50	pearson	NA	NA	NA	NA	203
CTRP	GDSC	Temsirolimus	EC50	spearman	0.0276691626443565	0.339	0.368	-0.109801170490904,0.166972738722182	203
CTRP	GDSC	Temsirolimus	IC50	pearson	NA	NA	NA	NA	203
CTRP	GDSC	Temsirolimus	IC50	spearman	0.209661211083972	0.001	0.002	0.0700926279500526,0.353972938297649	203
CTRP	GDSC	Temsirolimus	AUC_EC50	pearson	0.100114608742691	0.069	0.095	-0.0510888381971177,0.242756838944944	203
CTRP	GDSC	Temsirolimus	AUC_EC50	spearman	0.0870173948719126	0.108	0.104	-0.0553656820935106,0.235334970715633	203
CTRP	GDSC	Temsirolimus	AUC_IC50	pearson	0.141759851740381	0.026	0.025	-0.00335258233068895,0.280401456688213	203
CTRP	GDSC	Temsirolimus	AUC_IC50	spearman	0.120797243445005	0.041	0.037	-0.0255516626494462,0.270549059371405	203
CTRP	GDSC	Temsirolimus	AUC_EC50_adj	pearson	0.198532946577172	0.004	0.004	0.0625405288012063,0.328660654607057	203
CTRP	GDSC	Temsirolimus	AUC_EC50_adj	spearman	0.130124628243274	0.022	0.027	-0.00738205011492033,0.270358609012401	203
CTRP	GDSC	Temsirolimus	AUC_IC50_adj	pearson	0.238151080451353	0.001	0.001	0.0966201580698803,0.368940339469825	203
CTRP	GDSC	Temsirolimus	AUC_IC50_adj	spearman	0.181550900191516	0.004	0.004	0.0330651255598944,0.312950369288368	203
CTRP	GDSC	Tipifarnib	EC50	pearson	NA	NA	NA	NA	199
CTRP	GDSC	Tipifarnib	EC50	spearman	-0.0576965680592896	0.195	0.207	-0.200447951288703,0.0828196520983435	199
CTRP	GDSC	Tipifarnib	IC50	pearson	NA	NA	NA	NA	199
CTRP	GDSC	Tipifarnib	IC50	spearman	-0.0433819561078742	0.264	0.297	-0.197227092020008,0.0978824923233215	199
CTRP	GDSC	Tipifarnib	AUC_EC50	pearson	-0.106936907623879	0.052	0.072	-0.236394955320921,0.0155193870298795	199
CTRP	GDSC	Tipifarnib	AUC_EC50	spearman	-0.0921059844677935	0.089	0.091	-0.223677697574533,0.0423545453705049	199
CTRP	GDSC	Tipifarnib	AUC_IC50	pearson	-0.104751870371971	0.075	0.069	-0.237741436114831,0.0244755884095213	199
CTRP	GDSC	Tipifarnib	AUC_IC50	spearman	-0.0962281102482107	0.099	0.081	-0.227372160807798,0.0417972162482036	199
CTRP	GDSC	Tipifarnib	AUC_EC50_adj	pearson	-0.111419279949026	0.067	0.06	-0.241045355554527,0.0291953868133562	199
CTRP	GDSC	Tipifarnib	AUC_EC50_adj	spearman	-0.0918257956448911	0.104	0.107	-0.222980141617091,0.0346539767363551	199
CTRP	GDSC	Tipifarnib	AUC_IC50_adj	pearson	-0.100784099336288	0.071	0.082	-0.236181759551413,0.0427766692104836	199
CTRP	GDSC	Tipifarnib	AUC_IC50_adj	spearman	-0.0885107354956601	0.101	0.123	-0.22061665816468,0.046187413996121	199
CTRP	GDSC	TW-37	EC50	pearson	NA	NA	NA	NA	373
CTRP	GDSC	TW-37	EC50	spearman	0.0525118292270463	0.128	0.173	-0.0447230857437342,0.1506761923493	373
CTRP	GDSC	TW-37	IC50	pearson	NA	NA	NA	NA	373
CTRP	GDSC	TW-37	IC50	spearman	0.131132851423808	0.005	0.005	0.030568640130277,0.228398710642385	373
CTRP	GDSC	TW-37	AUC_EC50	pearson	0.238263999326057	0.001	0.001	0.137862826318444,0.338367609107012	373
CTRP	GDSC	TW-37	AUC_EC50	spearman	0.306120018628476	0.001	0.001	0.21074588189263,0.395709553456603	373
CTRP	GDSC	TW-37	AUC_IC50	pearson	0.236869807291048	0.001	0.001	0.132255612408197,0.334015726958709	373
CTRP	GDSC	TW-37	AUC_IC50	spearman	0.293520823611732	0.001	0.001	0.196989890994594,0.381455084092568	373
CTRP	GDSC	TW-37	AUC_EC50_adj	pearson	0.311524514697362	0.001	0.001	0.209027757637295,0.402371815463351	373
CTRP	GDSC	TW-37	AUC_EC50_adj	spearman	0.338376464483571	0.001	0.001	0.241656409265399,0.433920109253388	373
CTRP	GDSC	TW-37	AUC_IC50_adj	pearson	0.306587218815675	0.001	0.001	0.217749475121458,0.391309354002842	373
CTRP	GDSC	TW-37	AUC_IC50_adj	spearman	0.304211677513102	0.001	0.001	0.206625913621109,0.397192296219221	373
CTRP	GDSC	Veliparib	EC50	pearson	NA	NA	NA	NA	396
CTRP	GDSC	Veliparib	EC50	spearman	0.0212613779336709	0.277	0.313	-0.0538452774689773,0.159445915255728	396
CTRP	GDSC	Veliparib	IC50	pearson	NA	NA	NA	NA	396
CTRP	GDSC	Veliparib	IC50	spearman	-0.0062248103811193	0.987	0.552184466019418	-0.0115862218979247,-0.00253164556962025	396
CTRP	GDSC	Veliparib	AUC_EC50	pearson	0.111303451518458	0.014	0.014	0.012364211301066,0.213295823924016	396
CTRP	GDSC	Veliparib	AUC_EC50	spearman	0.0712225078962955	0.084	0.091	-0.0313302545574471,0.168665083632772	396
CTRP	GDSC	Veliparib	AUC_IC50	pearson	0.103901722979699	0.029	0.023	-0.0177451816184453,0.246061089429276	396
CTRP	GDSC	Veliparib	AUC_IC50	spearman	0.036095427080025	0.24	0.229	-0.0746081215859423,0.144146216579943	396
CTRP	GDSC	Veliparib	AUC_EC50_adj	pearson	0.044926657231608	0.193	0.198	-0.0604239935632866,0.141891579503287	396
CTRP	GDSC	Veliparib	AUC_EC50_adj	spearman	0.00925401053133939	0.425	0.406	-0.0910365259218505,0.11109938521239	396
CTRP	GDSC	Veliparib	AUC_IC50_adj	pearson	0.0368310356558329	0.195	0.219	-0.0571730600449606,0.147642875945939	396
CTRP	GDSC	Veliparib	AUC_IC50_adj	spearman	0.0195248789858232	0.362	0.353	-0.08509299069424,0.124271394189233	396
CTRP	GDSC	Vorinostat	EC50	pearson	NA	NA	NA	NA	378
CTRP	GDSC	Vorinostat	EC50	spearman	0.365180973659036	0.001	0.001	0.281999563632778,0.451123915775276	378
CTRP	GDSC	Vorinostat	IC50	pearson	NA	NA	NA	NA	378
CTRP	GDSC	Vorinostat	IC50	spearman	0.513972493820055	0.001	0.001	0.426209794154227,0.589785993748051	378
CTRP	GDSC	Vorinostat	AUC_EC50	pearson	0.449006875376137	0.001	0.001	0.350404827411026,0.534079827025676	378
CTRP	GDSC	Vorinostat	AUC_EC50	spearman	0.544221162636229	0.001	0.001	0.463106709842863,0.615996720919545	378
CTRP	GDSC	Vorinostat	AUC_IC50	pearson	0.488918702212788	0.001	0.001	0.390661324879264,0.584525847976236	378
CTRP	GDSC	Vorinostat	AUC_IC50	spearman	0.580401058519519	0.001	0.001	0.498966495651101,0.649388378237337	378
CTRP	GDSC	Vorinostat	AUC_EC50_adj	pearson	0.488657626215027	0.001	0.001	0.410240771528135,0.563290918364356	378
CTRP	GDSC	Vorinostat	AUC_EC50_adj	spearman	0.512669984510581	0.001	0.001	0.437052443375859,0.5835405039581	378
CTRP	GDSC	Vorinostat	AUC_IC50_adj	pearson	0.532884740097078	0.001	0.001	0.453737192717917,0.605541477378551	378
CTRP	GDSC	Vorinostat	AUC_IC50_adj	spearman	0.54118126841264	0.001	0.001	0.458781742328859,0.618031282178375	378
CTRP	GDSC	Docetaxel	EC50	pearson	NA	NA	NA	NA	178
CTRP	GDSC	Docetaxel	EC50	spearman	0.101652247831884	0.082	0.09	-0.0448212375497594,0.240137930625717	178
CTRP	GDSC	Docetaxel	IC50	pearson	NA	NA	NA	NA	178
CTRP	GDSC	Docetaxel	IC50	spearman	0.12864923861905	0.042	0.054	-0.0201975037720811,0.271964538285889	178
CTRP	GDSC	Docetaxel	AUC_EC50	pearson	0.00299954674860508	0.491	0.491	-0.143921194276782,0.14389408717128	178
CTRP	GDSC	Docetaxel	AUC_EC50	spearman	0.0328588648717084	0.346	0.318	-0.119373514547451,0.175433653496617	178
CTRP	GDSC	Docetaxel	AUC_IC50	pearson	0.00307020486181961	0.477	0.476	-0.141178375061227,0.149991386327856	178
CTRP	GDSC	Docetaxel	AUC_IC50	spearman	0.0169427690814945	0.413	0.408	-0.12513948857612,0.161320853891224	178
CTRP	GDSC	Docetaxel	AUC_EC50_adj	pearson	0.124946143196689	0.0629999999999999	0.038	-0.0157945275255665,0.26584523621228	178
CTRP	GDSC	Docetaxel	AUC_EC50_adj	spearman	0.166442970747863	0.013	0.012	0.0216958493831185,0.312021825036155	178
CTRP	GDSC	Docetaxel	AUC_IC50_adj	pearson	0.135664339663171	0.037	0.041	-0.0115295922989341,0.278290862136668	178
CTRP	GDSC	Docetaxel	AUC_IC50_adj	spearman	0.17987012987013	0.011	0.012	0.0260667741998314,0.329295229126287	178
CTRP	GDSC	NVP-BEZ235	EC50	pearson	NA	NA	NA	NA	288
CTRP	GDSC	NVP-BEZ235	EC50	spearman	0.261006733408847	0.001	0.001	0.148359728267293,0.367786265389693	288
CTRP	GDSC	NVP-BEZ235	IC50	pearson	NA	NA	NA	NA	288
CTRP	GDSC	NVP-BEZ235	IC50	spearman	0.206886283159115	0.001	0.001	0.0854039110345535,0.32561009622522	288
CTRP	GDSC	NVP-BEZ235	AUC_EC50	pearson	0.125793178162019	0.014	0.019	-0.0140338949963311,0.250716829359212	288
CTRP	GDSC	NVP-BEZ235	AUC_EC50	spearman	0.130299322024362	0.015	0.016	0.0173471377056571,0.250591370430476	288
CTRP	GDSC	NVP-BEZ235	AUC_IC50	pearson	0.140294875707722	0.004	0.00800000000000001	0.0135515323986473,0.257574056569867	288
CTRP	GDSC	NVP-BEZ235	AUC_IC50	spearman	0.150311056990946	0.00700000000000001	0.00900000000000001	0.0332086725979249,0.275804746485315	288
CTRP	GDSC	NVP-BEZ235	AUC_EC50_adj	pearson	0.286942808183986	0.001	0.001	0.17251795975306,0.381573548007588	288
CTRP	GDSC	NVP-BEZ235	AUC_EC50_adj	spearman	0.295190170759839	0.001	0.001	0.179796130241778,0.392877015716611	288
CTRP	GDSC	NVP-BEZ235	AUC_IC50_adj	pearson	0.238583233804512	0.001	0.001	0.121007211384382,0.357417053159174	288
CTRP	GDSC	NVP-BEZ235	AUC_IC50_adj	spearman	0.266258655542561	0.001	0.001	0.151914568083621,0.378764016513156	288
CTRP	GDSC	BI-2536	EC50	pearson	NA	NA	NA	NA	159
CTRP	GDSC	BI-2536	EC50	spearman	0.168602551120942	0.01	0.014	0.00334552163873851,0.327160726838806	159
CTRP	GDSC	BI-2536	IC50	pearson	NA	NA	NA	NA	159
CTRP	GDSC	BI-2536	IC50	spearman	0.157927786803953	0.025	0.022	0.00493111963176228,0.311162901067561	159
CTRP	GDSC	BI-2536	AUC_EC50	pearson	0.0630215266807277	0.232	0.216	-0.10103880524745,0.235222245752029	159
CTRP	GDSC	BI-2536	AUC_EC50	spearman	0.0983669691903511	0.104	0.097	-0.0659342824313183,0.254904302796883	159
CTRP	GDSC	BI-2536	AUC_IC50	pearson	0.0594405394348357	0.225	0.231	-0.0837502158986049,0.222776958653747	159
CTRP	GDSC	BI-2536	AUC_IC50	spearman	0.0958920468115596	0.116	0.119	-0.0642036987787883,0.243475766280002	159
CTRP	GDSC	BI-2536	AUC_EC50_adj	pearson	0.1964652660008	0.005	0.004	0.038280677342344,0.35057503164641	159
CTRP	GDSC	BI-2536	AUC_EC50_adj	spearman	0.18905242417005	0.00700000000000001	0.00600000000000001	0.0329407036234461,0.329476230054537	159
CTRP	GDSC	BI-2536	AUC_IC50_adj	pearson	0.163074078491682	0.02	0.013	0.00822074723952429,0.318866123827312	159
CTRP	GDSC	BI-2536	AUC_IC50_adj	spearman	0.15824874611894	0.027	0.02	-0.0021838258727062,0.303315034894826	159
CTRP	GDSC	BMS-536924	EC50	pearson	NA	NA	NA	NA	149
CTRP	GDSC	BMS-536924	EC50	spearman	0.318020060468318	0.001	0.001	0.166538820513042,0.453426448772842	149
CTRP	GDSC	BMS-536924	IC50	pearson	NA	NA	NA	NA	149
CTRP	GDSC	BMS-536924	IC50	spearman	0.40076823840367	0.001	0.001	0.25791602278897,0.529561256938591	149
CTRP	GDSC	BMS-536924	AUC_EC50	pearson	0.427595288959318	0.001	0.001	0.295068906478202,0.543869756806297	149
CTRP	GDSC	BMS-536924	AUC_EC50	spearman	0.420032650099764	0.001	0.001	0.274011166061411,0.54502444468728	149
CTRP	GDSC	BMS-536924	AUC_IC50	pearson	0.47282913964849	0.001	0.001	0.350528288168115,0.584607139233543	149
CTRP	GDSC	BMS-536924	AUC_IC50	spearman	0.47074188282242	0.001	0.001	0.338185241416917,0.592549778061782	149
CTRP	GDSC	BMS-536924	AUC_EC50_adj	pearson	0.370785666729459	0.001	0.001	0.214317788236111,0.51657737451921	149
CTRP	GDSC	BMS-536924	AUC_EC50_adj	spearman	0.362318157083258	0.001	0.001	0.205409440957498,0.489103123311057	149
CTRP	GDSC	BMS-536924	AUC_IC50_adj	pearson	0.412521425074759	0.001	0.001	0.272786262487006,0.540371019271646	149
CTRP	GDSC	BMS-536924	AUC_IC50_adj	spearman	0.407935454149081	0.001	0.001	0.254494979325909,0.529176440655322	149
CTRP	GDSC	Dasatinib	EC50	pearson	NA	NA	NA	NA	151
CTRP	GDSC	Dasatinib	EC50	spearman	0.508113016299418	0.001	0.001	0.37594627808721,0.625012661160274	151
CTRP	GDSC	Dasatinib	IC50	pearson	NA	NA	NA	NA	151
CTRP	GDSC	Dasatinib	IC50	spearman	0.492990502278816	0.001	0.001	0.340395675996107,0.62098319878163	151
CTRP	GDSC	Dasatinib	AUC_EC50	pearson	0.189703346345143	0.00600000000000001	0.01	0.052439374032292,0.321845136220505	151
CTRP	GDSC	Dasatinib	AUC_EC50	spearman	0.181139769954688	0.013	0.00800000000000001	0.0249600887794188,0.323615489467278	151
CTRP	GDSC	Dasatinib	AUC_IC50	pearson	0.239471500678137	0.002	0.002	0.0964142825699282,0.376083648844558	151
CTRP	GDSC	Dasatinib	AUC_IC50	spearman	0.228149180899268	0.004	0.005	0.0660301455902741,0.369488643398753	151
CTRP	GDSC	Dasatinib	AUC_EC50_adj	pearson	0.686698861371907	0.001	0.001	0.593938744803082,0.763667664829509	151
CTRP	GDSC	Dasatinib	AUC_EC50_adj	spearman	0.653014987800627	0.001	0.001	0.559530776432664,0.727273650282168	151
CTRP	GDSC	Dasatinib	AUC_IC50_adj	pearson	0.688518030415923	0.001	0.001	0.597636718067713,0.762830108113251	151
CTRP	GDSC	Dasatinib	AUC_IC50_adj	spearman	0.66178110840014	0.001	0.001	0.556363822145069,0.733500214086048	151
CTRP	GDSC	Entinostat	EC50	pearson	NA	NA	NA	NA	147
CTRP	GDSC	Entinostat	EC50	spearman	0.201769374395842	0.00800000000000001	0.00700000000000001	0.0270558357578259,0.382097284240406	147
CTRP	GDSC	Entinostat	IC50	pearson	NA	NA	NA	NA	147
CTRP	GDSC	Entinostat	IC50	spearman	0.244114256397144	0.002	0.001	0.0669361644879192,0.413733484184265	147
CTRP	GDSC	Entinostat	AUC_EC50	pearson	0.204544888120169	0.00600000000000001	0.00800000000000001	0.0592463158844167,0.347171470349289	147
CTRP	GDSC	Entinostat	AUC_EC50	spearman	0.270969179971137	0.001	0.001	0.106480658044757,0.433628450855422	147
CTRP	GDSC	Entinostat	AUC_IC50	pearson	0.192886417928621	0.00900000000000001	0.011	0.046422291991772,0.332954382762938	147
CTRP	GDSC	Entinostat	AUC_IC50	spearman	0.250855692147277	0.002	0.001	0.0707607726402701,0.40002071621444	147
CTRP	GDSC	Entinostat	AUC_EC50_adj	pearson	0.27791143317062	0.001	0.001	0.123700857490006,0.436564132607878	147
CTRP	GDSC	Entinostat	AUC_EC50_adj	spearman	0.293591186937567	0.001	0.001	0.126327653913715,0.439891736181472	147
CTRP	GDSC	Entinostat	AUC_IC50_adj	pearson	0.256097503867888	0.001	0.002	0.0825056041448906,0.415903760760766	147
CTRP	GDSC	Entinostat	AUC_IC50_adj	spearman	0.281656831558984	0.001	0.001	0.123549346936055,0.431691360290019	147
CTRP	GDSC	Erlotinib	EC50	pearson	NA	NA	NA	NA	133
CTRP	GDSC	Erlotinib	EC50	spearman	0.208522575889725	0.005	0.013	-0.0112336820102366,0.367590662180028	133
CTRP	GDSC	Erlotinib	IC50	pearson	NA	NA	NA	NA	133
CTRP	GDSC	Erlotinib	IC50	spearman	0.0767842728503505	0.188	0.198364008179959	-0.134725118030838,0.286305281082329	133
CTRP	GDSC	Erlotinib	AUC_EC50	pearson	0.0463097438349887	0.306	0.272	-0.106631178265476,0.202190561659128	133
CTRP	GDSC	Erlotinib	AUC_EC50	spearman	0.11528652023546	0.09	0.092	-0.0682665431258326,0.291533040487089	133
CTRP	GDSC	Erlotinib	AUC_IC50	pearson	0.10494806668895	0.136	0.126	-0.0400974633406925,0.268908131124899	133
CTRP	GDSC	Erlotinib	AUC_IC50	spearman	0.17053998632946	0.018	0.026	0.00124199553780867,0.339494570298672	133
CTRP	GDSC	Erlotinib	AUC_EC50_adj	pearson	0.289945230947928	0.002	0.001	0.10548494506329,0.47517006495007	133
CTRP	GDSC	Erlotinib	AUC_EC50_adj	spearman	0.232159435223064	0.002	0.003	0.0643189909924299,0.392509222355495	133
CTRP	GDSC	Erlotinib	AUC_IC50_adj	pearson	0.365420870154438	0.001	0.001	0.148452133620126,0.555799885561819	133
CTRP	GDSC	Erlotinib	AUC_IC50_adj	spearman	0.258563078139986	0.001	0.001	0.0823463819356579,0.418051518398492	133
CTRP	GDSC	Imatinib	EC50	pearson	NA	NA	NA	NA	148
CTRP	GDSC	Imatinib	EC50	spearman	0.341108371090029	0.001	0.001	0.199893098841898,0.455674474995751	148
CTRP	GDSC	Imatinib	IC50	pearson	NA	NA	NA	NA	148
CTRP	GDSC	Imatinib	IC50	spearman	0.33744721625586	0.001	0.001	0.195801755230135,0.444470802301212	148
CTRP	GDSC	Imatinib	AUC_EC50	pearson	0.412810814479596	0.001	0.001	0.183189676445233,0.563895682801555	148
CTRP	GDSC	Imatinib	AUC_EC50	spearman	0.100656333638117	0.089	0.096	-0.0652709233942773,0.258421302484503	148
CTRP	GDSC	Imatinib	AUC_IC50	pearson	0.455860917132064	0.001	0.001	0.209149756775283,0.612568630017948	148
CTRP	GDSC	Imatinib	AUC_IC50	spearman	0.0861896000918053	0.16	0.153	-0.0984040409183465,0.261200510932161	148
CTRP	GDSC	Imatinib	AUC_EC50_adj	pearson	0.665637074936152	0.001	0.001	0.303571907076096,0.857495656426562	148
CTRP	GDSC	Imatinib	AUC_EC50_adj	spearman	0.0907724598999767	0.135	0.152	-0.063558779095635,0.254362827898317	148
CTRP	GDSC	Imatinib	AUC_IC50_adj	pearson	0.675821834359458	0.001	0.001	0.315537282213336,0.887964035843608	148
CTRP	GDSC	Imatinib	AUC_IC50_adj	spearman	0.126255344507888	0.0580000000000001	0.073	-0.0519372832244297,0.291601607402091	148
CTRP	GDSC	Lapatinib	EC50	pearson	NA	NA	NA	NA	138
CTRP	GDSC	Lapatinib	EC50	spearman	0.118357216979476	0.103	0.077	-0.084955260034449,0.295607834455981	138
CTRP	GDSC	Lapatinib	IC50	pearson	NA	NA	NA	NA	138
CTRP	GDSC	Lapatinib	IC50	spearman	0.135526710439745	0.0570000000000001	0.0629999999999999	-0.0748583014659991,0.318072666352028	138
CTRP	GDSC	Lapatinib	AUC_EC50	pearson	0.079206735663111	0.189	0.189	-0.0993746608806818,0.258473161753949	138
CTRP	GDSC	Lapatinib	AUC_EC50	spearman	-0.0303226793366957	0.36	0.365	-0.192439716959911,0.136485600039623	138
CTRP	GDSC	Lapatinib	AUC_IC50	pearson	0.124676589345894	0.0659999999999999	0.081	-0.0632229318958478,0.288720521092049	138
CTRP	GDSC	Lapatinib	AUC_IC50	spearman	0.00578325026427604	0.466	0.469	-0.150727786379268,0.17954497548141	138
CTRP	GDSC	Lapatinib	AUC_EC50_adj	pearson	0.455770368937888	0.001	0.001	0.137457892274533,0.686853956031341	138
CTRP	GDSC	Lapatinib	AUC_EC50_adj	spearman	0.296187803803292	0.001	0.001	0.132549123237087,0.436225190173357	138
CTRP	GDSC	Lapatinib	AUC_IC50_adj	pearson	0.452700774954299	0.001	0.001	0.135681561063172,0.670225458199493	138
CTRP	GDSC	Lapatinib	AUC_IC50_adj	spearman	0.24818876617357	0.003	0.001	0.0773595657517783,0.410483911515155	138
CTRP	GDSC	MG-132	EC50	pearson	NA	NA	NA	NA	64
CTRP	GDSC	MG-132	EC50	spearman	0.316226772365212	0.00800000000000001	0.003	0.0764094777825594,0.525625587948022	64
CTRP	GDSC	MG-132	IC50	pearson	NA	NA	NA	NA	64
CTRP	GDSC	MG-132	IC50	spearman	0.188519659444618	0.0600000000000001	0.076	-0.0726108169598971,0.416650058224002	64
CTRP	GDSC	MG-132	AUC_EC50	pearson	0.240645905873753	0.031	0.019	-0.0701081943088607,0.489811509018465	64
CTRP	GDSC	MG-132	AUC_EC50	spearman	0.261263736263736	0.021	0.027	0.0211869535536079,0.501907772864244	64
CTRP	GDSC	MG-132	AUC_IC50	pearson	0.175340092970018	0.09	0.087	-0.0969518254701101,0.429368513841133	64
CTRP	GDSC	MG-132	AUC_IC50	spearman	0.235943223443223	0.024	0.026	-0.0219333621797744,0.463291457620689	64
CTRP	GDSC	MG-132	AUC_EC50_adj	pearson	0.176409272547929	0.081	0.069	-0.0736431113883355,0.42116922012588	64
CTRP	GDSC	MG-132	AUC_EC50_adj	spearman	0.195100732600733	0.0610000000000001	0.053	-0.0589191562401084,0.45677000585127	64
CTRP	GDSC	MG-132	AUC_IC50_adj	pearson	0.164100341688052	0.106	0.075	-0.0653548527480762,0.382186273821347	64
CTRP	GDSC	MG-132	AUC_IC50_adj	spearman	0.194917582417582	0.056	0.072	-0.034108233857249,0.426284478679233	64
CTRP	GDSC	Paclitaxel	EC50	pearson	NA	NA	NA	NA	158
CTRP	GDSC	Paclitaxel	EC50	spearman	0.11290288373263	0.089	0.077	-0.0495887935585412,0.2771324622899	158
CTRP	GDSC	Paclitaxel	IC50	pearson	NA	NA	NA	NA	158
CTRP	GDSC	Paclitaxel	IC50	spearman	0.185664026105465	0.014	0.012	0.0230995036041561,0.32392410144732	158
CTRP	GDSC	Paclitaxel	AUC_EC50	pearson	0.144672786625678	0.037	0.027	-0.0218503379539314,0.303330385212453	158
CTRP	GDSC	Paclitaxel	AUC_EC50	spearman	0.217696874919184	0.002	0.003	0.0501288912761685,0.377396325596364	158
CTRP	GDSC	Paclitaxel	AUC_IC50	pearson	0.152559158564376	0.022	0.025	-0.0053245145697021,0.315165947562242	158
CTRP	GDSC	Paclitaxel	AUC_IC50	spearman	0.225026203337902	0.001	0.003	0.0612902012951004,0.383538380700095	158
CTRP	GDSC	Paclitaxel	AUC_EC50_adj	pearson	0.240561458299157	0.001	0.001	0.076275495540685,0.406637333593939	158
CTRP	GDSC	Paclitaxel	AUC_EC50_adj	spearman	0.278873704379046	0.001	0.001	0.115508964876155,0.439479212076602	158
CTRP	GDSC	Paclitaxel	AUC_IC50_adj	pearson	0.25335072173263	0.002	0.001	0.0974394852402701,0.410665544872499	158
CTRP	GDSC	Paclitaxel	AUC_IC50_adj	spearman	0.265708894005403	0.001	0.001	0.0970831119191314,0.415338479052225	158
CTRP	GDSC	Parthenolide	EC50	pearson	NA	NA	NA	NA	133
CTRP	GDSC	Parthenolide	EC50	spearman	0.0847551800138262	0.174	0.157	-0.0836585545230916,0.239674657893647	133
CTRP	GDSC	Parthenolide	IC50	pearson	NA	NA	NA	NA	133
CTRP	GDSC	Parthenolide	IC50	spearman	0.0835043836608914	0.157	0.164	-0.0797924776974612,0.245556933312653	133
CTRP	GDSC	Parthenolide	AUC_EC50	pearson	0.128868594580732	0.075	0.083	-0.0353053993499062,0.275474283666038	133
CTRP	GDSC	Parthenolide	AUC_EC50	spearman	0.114531579967558	0.081	0.083	-0.056838685780875,0.287233230281398	133
CTRP	GDSC	Parthenolide	AUC_IC50	pearson	0.128118965332229	0.0629999999999999	0.054	-0.0559640641101691,0.27504975499079	133
CTRP	GDSC	Parthenolide	AUC_IC50	spearman	0.0915621289853544	0.123	0.127	-0.0704401347410271,0.264139230354148	133
CTRP	GDSC	Parthenolide	AUC_EC50_adj	pearson	0.0461791746829606	0.298	0.297	-0.149441923176805,0.246245308641578	133
CTRP	GDSC	Parthenolide	AUC_EC50_adj	spearman	0.0100896875283026	0.443	0.482	-0.167135242482699,0.187062364895229	133
CTRP	GDSC	Parthenolide	AUC_IC50_adj	pearson	0.0598580815522169	0.273	0.223	-0.127474483553894,0.28122332012944	133
CTRP	GDSC	Parthenolide	AUC_IC50_adj	spearman	0.0183524576682983	0.389	0.415	-0.137365808182047,0.192015497513976	133
CTRP	GDSC	Rapamycin	EC50	pearson	NA	NA	NA	NA	155
CTRP	GDSC	Rapamycin	EC50	spearman	0.323609108489358	0.001	0.001	0.160669197165698,0.46411723925971	155
CTRP	GDSC	Rapamycin	IC50	pearson	NA	NA	NA	NA	155
CTRP	GDSC	Rapamycin	IC50	spearman	0.129421160834333	0.054	0.0669999999999999	-0.0226649736705198,0.293553283371204	155
CTRP	GDSC	Rapamycin	AUC_EC50	pearson	0.185673227308323	0.00600000000000001	0.01	0.05052022833466,0.327314620724762	155
CTRP	GDSC	Rapamycin	AUC_EC50	spearman	0.187776739389643	0.00600000000000001	0.00900000000000001	0.0341879654289212,0.329870747702724	155
CTRP	GDSC	Rapamycin	AUC_IC50	pearson	0.189449173247081	0.00900000000000001	0.00800000000000001	0.0503103426073786,0.329941478938553	155
CTRP	GDSC	Rapamycin	AUC_IC50	spearman	0.187625277947859	0.004	0.015	0.0402630357108835,0.332657617533846	155
CTRP	GDSC	Rapamycin	AUC_EC50_adj	pearson	0.20035526149876	0.00600000000000001	0.005	0.062422941577705,0.339218279422667	155
CTRP	GDSC	Rapamycin	AUC_EC50_adj	spearman	0.17190229125713	0.013	0.018	0.0163965041915618,0.324846126481444	155
CTRP	GDSC	Rapamycin	AUC_IC50_adj	pearson	0.194301704038427	0.00600000000000001	0.011	0.0574107123468536,0.336195668244837	155
CTRP	GDSC	Rapamycin	AUC_IC50_adj	spearman	0.173774749955142	0.015	0.017	0.026861580440321,0.324914902025195	155
CTRP	GDSC	Saracatinib	EC50	pearson	NA	NA	NA	NA	158
CTRP	GDSC	Saracatinib	EC50	spearman	0.333797259496454	0.001	0.001	0.174139799417449,0.476294564171464	158
CTRP	GDSC	Saracatinib	IC50	pearson	NA	NA	NA	NA	158
CTRP	GDSC	Saracatinib	IC50	spearman	0.303386726591541	0.001	0.001	0.133415887150616,0.456953262021144	158
CTRP	GDSC	Saracatinib	AUC_EC50	pearson	0.383350660993492	0.001	0.001	0.228070548883683,0.512912200486374	158
CTRP	GDSC	Saracatinib	AUC_EC50	spearman	0.295550832954291	0.001	0.001	0.142805706445427,0.431939776290219	158
CTRP	GDSC	Saracatinib	AUC_IC50	pearson	0.403520828498409	0.001	0.001	0.245879218312719,0.528463568142186	158
CTRP	GDSC	Saracatinib	AUC_IC50	spearman	0.299953297969603	0.001	0.001	0.152015980375739,0.424234609694392	158
CTRP	GDSC	Saracatinib	AUC_EC50_adj	pearson	0.583926233354194	0.001	0.001	0.424766944628863,0.731084149249968	158
CTRP	GDSC	Saracatinib	AUC_EC50_adj	spearman	0.476572162243158	0.001	0.001	0.325572312345758,0.59759050327744	158
CTRP	GDSC	Saracatinib	AUC_IC50_adj	pearson	0.602096828447207	0.001	0.001	0.426734911326202,0.756046166482498	158
CTRP	GDSC	Saracatinib	AUC_IC50_adj	spearman	0.492012590083914	0.001	0.001	0.354583877491961,0.618064113233341	158
CTRP	GDSC	Sorafenib	EC50	pearson	NA	NA	NA	NA	152
CTRP	GDSC	Sorafenib	EC50	spearman	0.194167381727683	0.00800000000000001	0.00700000000000001	0.0265438569527742,0.339158504426584	152
CTRP	GDSC	Sorafenib	IC50	pearson	NA	NA	NA	NA	152
CTRP	GDSC	Sorafenib	IC50	spearman	0.239679655093737	0.001	0.004	0.0795881137184931,0.394791097670295	152
CTRP	GDSC	Sorafenib	AUC_EC50	pearson	0.187557623341518	0.011	0.00800000000000001	0.0211909036523112,0.345178638632504	152
CTRP	GDSC	Sorafenib	AUC_EC50	spearman	0.260813701569858	0.002	0.001	0.112479984779653,0.419996011970839	152
CTRP	GDSC	Sorafenib	AUC_IC50	pearson	0.239958579953436	0.001	0.002	0.0685974958714248,0.391055071824326	152
CTRP	GDSC	Sorafenib	AUC_IC50	spearman	0.32765737874097	0.001	0.001	0.158772558354791,0.476672450210627	152
CTRP	GDSC	Sorafenib	AUC_EC50_adj	pearson	0.317173814402673	0.001	0.001	0.0259241488087711,0.525880497816218	152
CTRP	GDSC	Sorafenib	AUC_EC50_adj	spearman	0.106660789097793	0.1	0.105	-0.0537991238001937,0.256267758042855	152
CTRP	GDSC	Sorafenib	AUC_IC50_adj	pearson	0.310007491566011	0.001	0.001	-0.00226293413739768,0.519088464108399	152
CTRP	GDSC	Sorafenib	AUC_IC50_adj	spearman	0.105460380222165	0.103	0.084	-0.0565979695873398,0.265984868807096	152
CTRP	GDSC	Sunitinib	EC50	pearson	NA	NA	NA	NA	152
CTRP	GDSC	Sunitinib	EC50	spearman	0.460419565134405	0.001	0.001	0.31413205444996,0.575595302658227	152
CTRP	GDSC	Sunitinib	IC50	pearson	NA	NA	NA	NA	152
CTRP	GDSC	Sunitinib	IC50	spearman	0.431155519498971	0.001	0.001	0.284125561843583,0.564581430057999	152
CTRP	GDSC	Sunitinib	AUC_EC50	pearson	0.212404455996405	0.002	0.003	0.0235443153262455,0.398830064907677	152
CTRP	GDSC	Sunitinib	AUC_EC50	spearman	0.320030207970257	0.001	0.001	0.147201235508519,0.468335532824122	152
CTRP	GDSC	Sunitinib	AUC_IC50	pearson	0.245604112303452	0.001	0.001	0.048393594695323,0.412260817734453	152
CTRP	GDSC	Sunitinib	AUC_IC50	spearman	0.359211722332711	0.001	0.001	0.207015564462484,0.499875185598895	152
CTRP	GDSC	Sunitinib	AUC_EC50_adj	pearson	0.545923744831816	0.001	0.001	0.402707492332885,0.676477799556604	152
CTRP	GDSC	Sunitinib	AUC_EC50_adj	spearman	0.491955931902214	0.001	0.001	0.343591748771377,0.620083782359296	152
CTRP	GDSC	Sunitinib	AUC_IC50_adj	pearson	0.568690231478396	0.001	0.001	0.428452828080268,0.69337899836863	152
CTRP	GDSC	Sunitinib	AUC_IC50_adj	spearman	0.517765977077481	0.001	0.001	0.373351127233791,0.636305454298414	152
CTRP	GDSC	TAE684	EC50	pearson	NA	NA	NA	NA	148
CTRP	GDSC	TAE684	EC50	spearman	0.273432764574451	0.001	0.001	0.113468308636816,0.416284846334588	148
CTRP	GDSC	TAE684	IC50	pearson	NA	NA	NA	NA	148
CTRP	GDSC	TAE684	IC50	spearman	0.301940798935699	0.001	0.001	0.136183676859417,0.45621611066058	148
CTRP	GDSC	TAE684	AUC_EC50	pearson	0.30482406759198	0.001	0.001	0.150992240631303,0.453485183560541	148
CTRP	GDSC	TAE684	AUC_EC50	spearman	0.366136441879491	0.001	0.001	0.214753304571732,0.504178197242607	148
CTRP	GDSC	TAE684	AUC_IC50	pearson	0.321425256572563	0.001	0.001	0.148281332173891,0.477454386875712	148
CTRP	GDSC	TAE684	AUC_IC50	spearman	0.369756827091439	0.001	0.001	0.224197246549154,0.505549807368297	148
CTRP	GDSC	TAE684	AUC_EC50_adj	pearson	0.345890228595574	0.001	0.001	0.174649564099984,0.498812054798846	148
CTRP	GDSC	TAE684	AUC_EC50_adj	spearman	0.286143697457216	0.001	0.003	0.119914957968338,0.418592679133967	148
CTRP	GDSC	TAE684	AUC_IC50_adj	pearson	0.394649576032356	0.001	0.001	0.216554616289953,0.543406728025565	148
CTRP	GDSC	TAE684	AUC_IC50_adj	spearman	0.321148158156787	0.001	0.001	0.161612331094618,0.459460535085496	148
CTRP	GDSC	TGX-221	EC50	pearson	NA	NA	NA	NA	150
CTRP	GDSC	TGX-221	EC50	spearman	0.0850082944651233	0.164	0.15	-0.128135907899691,0.290939424494054	150
CTRP	GDSC	TGX-221	IC50	pearson	NA	NA	NA	NA	150
CTRP	GDSC	TGX-221	IC50	spearman	0.0502435147361661	0.254	0.278557114228457	-0.145502214513449,0.244105902691743	150
CTRP	GDSC	TGX-221	AUC_EC50	pearson	0.0961371520137755	0.115	0.128	-0.0586403623094859,0.245909798713425	150
CTRP	GDSC	TGX-221	AUC_EC50	spearman	0.0556522512111649	0.265	0.263	-0.118830269953961,0.223944995826781	150
CTRP	GDSC	TGX-221	AUC_IC50	pearson	0.110937457341358	0.091	0.085	-0.0515692837637324,0.273730189876185	150
CTRP	GDSC	TGX-221	AUC_IC50	spearman	0.0788035023778835	0.171	0.178	-0.0869800043109254,0.230360541751856	150
CTRP	GDSC	TGX-221	AUC_EC50_adj	pearson	0.313520913195976	0.001	0.002	0.124772832353352,0.480646229179067	150
CTRP	GDSC	TGX-221	AUC_EC50_adj	spearman	0.265979821325392	0.001	0.002	0.0901067520039908,0.421478303301322	150
CTRP	GDSC	TGX-221	AUC_IC50_adj	pearson	0.311029689578115	0.001	0.001	0.138809903115759,0.485037598599773	150
CTRP	GDSC	TGX-221	AUC_IC50_adj	spearman	0.29171103933207	0.002	0.001	0.141233306875121,0.446047724228588	150
CTRP	GDSC	Bortezomib	EC50	pearson	NA	NA	NA	NA	145
CTRP	GDSC	Bortezomib	EC50	spearman	0.094970634740688	0.111	0.132	-0.0660214436033398,0.244669497921484	145
CTRP	GDSC	Bortezomib	IC50	pearson	NA	NA	NA	NA	145
CTRP	GDSC	Bortezomib	IC50	spearman	0.122895712721165	0.081	0.08	-0.0403307147853737,0.274411813250925	145
CTRP	GDSC	Bortezomib	AUC_EC50	pearson	0.258771378068868	0.001	0.001	0.101366428251576,0.407527783956212	145
CTRP	GDSC	Bortezomib	AUC_EC50	spearman	0.262568886789482	0.003	0.001	0.106642197092415,0.403368258506472	145
CTRP	GDSC	Bortezomib	AUC_IC50	pearson	0.231216812738304	0.001	0.005	0.0760983415849128,0.385096764100906	145
CTRP	GDSC	Bortezomib	AUC_IC50	spearman	0.15810502283105	0.033	0.027	0.00421590722851243,0.310441620045489	145
CTRP	GDSC	Bortezomib	AUC_EC50_adj	pearson	0.227347139386075	0.00700000000000001	0.001	0.0566219515696729,0.385928858911568	145
CTRP	GDSC	Bortezomib	AUC_EC50_adj	spearman	0.231219492993229	0.001	0.003	0.0707261084648849,0.385509916478444	145
CTRP	GDSC	Bortezomib	AUC_IC50_adj	pearson	0.205289515777261	0.00700000000000001	0.005	0.0408798310796758,0.37105327837336	145
CTRP	GDSC	Bortezomib	AUC_IC50_adj	spearman	0.188167217760982	0.013	0.015	0.0258955444624606,0.343650462489332	145
CTRP	GDSC	Crizotinib	EC50	pearson	NA	NA	NA	NA	150
CTRP	GDSC	Crizotinib	EC50	spearman	0.299969517826473	0.001	0.001	0.12802561607507,0.467307751070688	150
CTRP	GDSC	Crizotinib	IC50	pearson	NA	NA	NA	NA	150
CTRP	GDSC	Crizotinib	IC50	spearman	0.287838238502445	0.001	0.001	0.0984596217675193,0.439365803254555	150
CTRP	GDSC	Crizotinib	AUC_EC50	pearson	0.255516512200561	0.001	0.001	0.13168457473432,0.374489253849686	150
CTRP	GDSC	Crizotinib	AUC_EC50	spearman	0.247660784923774	0.001	0.002	0.072012778481297,0.399136279367751	150
CTRP	GDSC	Crizotinib	AUC_IC50	pearson	0.261641904477658	0.001	0.001	0.134794289834761,0.388016245966455	150
CTRP	GDSC	Crizotinib	AUC_IC50	spearman	0.246896306502511	0.002	0.002	0.0774114505832617,0.400213869542366	150
CTRP	GDSC	Crizotinib	AUC_EC50_adj	pearson	0.508488584293438	0.001	0.001	0.284733897950564,0.67165471925576	150
CTRP	GDSC	Crizotinib	AUC_EC50_adj	spearman	0.255454909107071	0.003	0.003	0.0722252656007622,0.418226857550033	150
CTRP	GDSC	Crizotinib	AUC_IC50_adj	pearson	0.527636493918874	0.001	0.001	0.284894287334839,0.705116147521216	150
CTRP	GDSC	Crizotinib	AUC_IC50_adj	spearman	0.224872216542957	0.002	0.003	0.0310993327491579,0.39021893556996	150
CTRP	GDSC	GW-843682X	EC50	pearson	NA	NA	NA	NA	138
CTRP	GDSC	GW-843682X	EC50	spearman	0.182756624110821	0.019	0.013	0.00370061101711491,0.335426947965381	138
CTRP	GDSC	GW-843682X	IC50	pearson	NA	NA	NA	NA	138
CTRP	GDSC	GW-843682X	IC50	spearman	0.248307377494663	0.001	0.001	0.0731219689797992,0.407219324692479	138
CTRP	GDSC	GW-843682X	AUC_EC50	pearson	0.221362448486603	0.011	0.003	0.0719346101648996,0.372960320018854	138
CTRP	GDSC	GW-843682X	AUC_EC50	spearman	0.206687839192308	0.005	0.013	0.047820785291196,0.372266303849922	138
CTRP	GDSC	GW-843682X	AUC_IC50	pearson	0.262035950242463	0.001	0.002	0.0977934247596347,0.437064264678141	138
CTRP	GDSC	GW-843682X	AUC_IC50	spearman	0.246944557968351	0.002	0.001	0.0911350036236947,0.403138061314938	138
CTRP	GDSC	GW-843682X	AUC_EC50_adj	pearson	-0.0904497959222886	0.153	0.136	-0.264929855883058,0.0976747751536935	138
CTRP	GDSC	GW-843682X	AUC_EC50_adj	spearman	-0.0301791846297155	0.376	0.378	-0.203949156084824,0.14306020318028	138
CTRP	GDSC	GW-843682X	AUC_IC50_adj	pearson	0.0234742984768629	0.388	0.382	-0.161635626417274,0.223990511654853	138
CTRP	GDSC	GW-843682X	AUC_IC50_adj	spearman	0.138608835633066	0.053	0.041	-0.0253231724302673,0.295770903490701	138
CTRP	GDSC	VX-680	EC50	pearson	NA	NA	NA	NA	14
CTRP	GDSC	VX-680	EC50	spearman	0.0901552367189414	0.39	0.386986301369863	-0.307004226798916,0.459357080656426	14
CTRP	GDSC	VX-680	IC50	pearson	NA	NA	NA	NA	14
CTRP	GDSC	VX-680	IC50	spearman	0.144248378750306	0.309	0.32739420935412	-0.174155554973426,0.573539533286992	14
CTRP	GDSC	VX-680	AUC_EC50	pearson	0.409628068773615	0.045	0.0629999999999999	0.0518338218917837,0.693288954101616	14
CTRP	GDSC	VX-680	AUC_EC50	spearman	0.38021978021978	0.08	0.088	-0.153709366632467,0.76112021965866	14
CTRP	GDSC	VX-680	AUC_IC50	pearson	0.461469479774684	0.028	0.033	0.129943940319471,0.743324548552513	14
CTRP	GDSC	VX-680	AUC_IC50	spearman	0.358241758241758	0.113	0.11	-0.238349665924276,0.77834254507172	14
CTRP	GDSC	VX-680	AUC_EC50_adj	pearson	-0.152298489846412	0.289	0.292	-0.675447854341381,0.415596726341514	14
CTRP	GDSC	VX-680	AUC_EC50_adj	spearman	-0.147252747252747	0.281	0.285	-0.590406361861373,0.361833526477553	14
CTRP	GDSC	VX-680	AUC_IC50_adj	pearson	-0.0481593145666647	0.406	0.418	-0.591653727464001,0.503137291404671	14
CTRP	GDSC	VX-680	AUC_IC50_adj	spearman	-0.0813186813186813	0.377	0.391	-0.593813442575406,0.476646864985791	14
